# Supplementary material for: The Efficacy of Yeast Phagostimulant Baits in Attract-and-Kill Strategies Varies between Summer- and Winter-Morphs of Drosophila suzukii
Source: Insects. 2022 Oct 29;13(11):995. doi: 10.3390/insects13110995 (PMC9696471; doi:10.3390/insects13110995)
Supplement: Supplementary file 1 [file insects-13-00995-s001.zip]

Archive with 2 entries (2 files):
- File S1 raw data.xlsx
- Supplementary material. Jones et al. The efficacy of yeast phagostimulant baits 5.9.22.pdf
