# Supplementary material for: The Efficacy of Yeast Phagostimulant Baits in Attract-and-Kill Strategies Varies between Summer- and Winter-Morphs of Drosophila suzukii
Source: Insects. 2022 Oct 29;13(11):995. doi: 10.3390/insects13110995 (PMC9696471; doi:10.3390/insects13110995)
Supplement: Supplementary file 1 [file insects-13-00995-s001.zip › File S1 raw data.xlsx]

## Sheet: SM spinosad 
ID	Treatment	Fly id	death	status
W 1 W	W.W	1	24	1
W 1 W	W.W	2	48	0
W 1 W	W.W	3	48	0
W 1 W	W.W	4	48	0
W 1 W	W.W	5	48	0
W 1 W	W.W	6	48	0
W 1 W	W.W	7	48	0
W 1 W	W.W	8	48	0
W 1 W	W.W	9	48	0
W 1 W	W.W	10	48	0
W 1 W	W.W	11	48	0
W 1 W	W.W	12	48	0
W 1 P	W.P	1	2	1
W 1 P	W.P	2	24	1
W 1 P	W.P	3	32	1
W 1 P	W.P	4	32	1
W 1 P	W.P	5	48	1
W 1 P	W.P	6	48	0
W 1 P	W.P	7	48	0
W 1 P	W.P	8	48	0
W 1 P	W.P	9	48	0
W 1 P	W.P	10	48	0
W 1 P	W.P	11	48	0
W 1 P	W.P	12	48	0
YPD 1 W	YPD.W	1	48	1
YPD 1 W	YPD.W	2	48	1
YPD 1 W	YPD.W	3	48	1
YPD 1 W	YPD.W	4	48	1
YPD 1 W	YPD.W	5	48	1
YPD 1 W	YPD.W	6	48	0
YPD 1 W	YPD.W	7	48	0
YPD 1 W	YPD.W	8	48	0
YPD 1 W	YPD.W	9	48	0
YPD 1 W	YPD.W	10	48	0
YPD 1 W	YPD.W	11	48	0
YPD 1 W	YPD.W	12	48	0
YPD 1 P	YPD.P	1	4	1
YPD 1 P	YPD.P	2	4	1
YPD 1 P	YPD.P	3	24	1
YPD 1 P	YPD.P	4	32	1
YPD 1 P	YPD.P	5	32	1
YPD 1 P	YPD.P	6	32	1
YPD 1 P	YPD.P	7	32	1
YPD 1 P	YPD.P	8	32	1
YPD 1 P	YPD.P	9	48	0
YPD 1 P	YPD.P	10	48	0
YPD 1 P	YPD.P	11	48	0
YPD 1 P	YPD.P	12	48	0
Combi 1 P	Combi.P	1	4	1
Combi 1 P	Combi.P	2	8	1
Combi 1 P	Combi.P	3	8	1
Combi 1 P	Combi.P	4	8	1
Combi 1 P	Combi.P	5	24	1
Combi 1 P	Combi.P	6	24	1
Combi 1 P	Combi.P	7	24	1
Combi 1 P	Combi.P	8	24	1
Combi 1 P	Combi.P	9	32	1
Combi 1 P	Combi.P	10	32	1
Combi 1 P	Combi.P	11	48	0
Combi 1 P	Combi.P	12	48	0
Hu 1 P	Hu.P	1	2	1
Hu 1 P	Hu.P	2	8	1
Hu 1 P	Hu.P	3	24	1
Hu 1 P	Hu.P	4	24	1
Hu 1 P	Hu.P	5	24	1
Hu 1 P	Hu.P	6	24	1
Hu 1 P	Hu.P	7	24	1
Hu 1 P	Hu.P	8	24	1
Hu 1 P	Hu.P	9	24	1
Hu 1 P	Hu.P	10	32	1
Hu 1 P	Hu.P	11	48	0
Hu 1 P	Hu.P	12	48	0
Mp 1 P	Mp.P	1	1	1
Mp 1 P	Mp.P	2	1	1
Mp 1 P	Mp.P	3	8	1
Mp 1 P	Mp.P	4	8	1
Mp 1 P	Mp.P	5	8	1
Mp 1 P	Mp.P	6	24	1
Mp 1 P	Mp.P	7	24	1
Mp 1 P	Mp.P	8	24	1
Mp 1 P	Mp.P	9	24	1
Mp 1 P	Mp.P	10	32	1
Mp 1 P	Mp.P	11	48	0
Mp 1 P	Mp.P	12	48	0
Cz 1 P	Cz.P	1	1	1
Cz 1 P	Cz.P	2	1	1
Cz 1 P	Cz.P	3	2	1
Cz 1 P	Cz.P	4	4	1
Cz 1 P	Cz.P	5	8	1
Cz 1 P	Cz.P	6	8	1
Cz 1 P	Cz.P	7	8	1
Cz 1 P	Cz.P	8	24	1
Cz 1 P	Cz.P	9	24	1
Cz 1 P	Cz.P	10	24	1
Cz 1 P	Cz.P	11	24	1
Cz 1 P	Cz.P	12	48	0
Mp+Hu 1 P	Mp_Hu.P	1	1	1
Mp+Hu 1 P	Mp_Hu.P	2	4	1
Mp+Hu 1 P	Mp_Hu.P	3	4	1
Mp+Hu 1 P	Mp_Hu.P	4	8	1
Mp+Hu 1 P	Mp_Hu.P	5	8	1
Mp+Hu 1 P	Mp_Hu.P	6	24	1
Mp+Hu 1 P	Mp_Hu.P	7	24	1
Mp+Hu 1 P	Mp_Hu.P	8	24	1
Mp+Hu 1 P	Mp_Hu.P	9	24	1
Mp+Hu 1 P	Mp_Hu.P	10	24	1
Mp+Hu 1 P	Mp_Hu.P	11	48	1
Mp+Hu 1 P	Mp_Hu.P	12	48	0
Hu+Cz 1 P	Hu_Cz.P	1	1	1
Hu+Cz 1 P	Hu_Cz.P	2	8	1
Hu+Cz 1 P	Hu_Cz.P	3	24	1
Hu+Cz 1 P	Hu_Cz.P	4	24	1
Hu+Cz 1 P	Hu_Cz.P	5	24	1
Hu+Cz 1 P	Hu_Cz.P	6	24	1
Hu+Cz 1 P	Hu_Cz.P	7	24	1
Hu+Cz 1 P	Hu_Cz.P	8	24	1
Hu+Cz 1 P	Hu_Cz.P	9	32	1
Hu+Cz 1 P	Hu_Cz.P	10	32	1
Hu+Cz 1 P	Hu_Cz.P	11	48	0
Hu+Cz 1 P	Hu_Cz.P	12	48	0
W 2 W	W.W	1	1	1
W 2 W	W.W	2	48	1
W 2 W	W.W	3	48	0
W 2 W	W.W	4	48	0
W 2 W	W.W	5	48	0
W 2 W	W.W	6	48	0
W 2 W	W.W	7	48	0
W 2 W	W.W	8	48	0
W 2 W	W.W	9	48	0
W 2 W	W.W	10	48	0
W 2 W	W.W	11	48	0
W 2 W	W.W	12	48	0
W 2 P	W.P	1	1	1
W 2 P	W.P	2	1	1
W 2 P	W.P	3	24	1
W 2 P	W.P	4	24	1
W 2 P	W.P	5	32	1
W 2 P	W.P	6	32	1
W 2 P	W.P	7	48	1
W 2 P	W.P	8	48	1
W 2 P	W.P	9	48	0
W 2 P	W.P	10	48	0
W 2 P	W.P	11	48	0
W 2 P	W.P	12	48	0
YPD 2 W	YPD.W	1	1	1
YPD 2 W	YPD.W	2	24	1
YPD 2 W	YPD.W	3	24	1
YPD 2 W	YPD.W	4	48	0
YPD 2 W	YPD.W	5	48	0
YPD 2 W	YPD.W	6	48	0
YPD 2 W	YPD.W	7	48	0
YPD 2 W	YPD.W	8	48	0
YPD 2 W	YPD.W	9	48	0
YPD 2 W	YPD.W	10	48	0
YPD 2 W	YPD.W	11	48	0
YPD 2 W	YPD.W	12	48	0
YPD 2 P	YPD.P	1	1	1
YPD 2 P	YPD.P	2	1	1
YPD 2 P	YPD.P	3	1	1
YPD 2 P	YPD.P	4	2	1
YPD 2 P	YPD.P	5	2	1
YPD 2 P	YPD.P	6	4	1
YPD 2 P	YPD.P	7	4	1
YPD 2 P	YPD.P	8	24	1
YPD 2 P	YPD.P	9	24	1
YPD 2 P	YPD.P	10	48	1
YPD 2 P	YPD.P	11	48	1
YPD 2 P	YPD.P	12	48	0
Combi 2 P	Combi.P	1	4	1
Combi 2 P	Combi.P	2	4	1
Combi 2 P	Combi.P	3	8	1
Combi 2 P	Combi.P	4	8	1
Combi 2 P	Combi.P	5	8	1
Combi 2 P	Combi.P	6	8	1
Combi 2 P	Combi.P	7	24	1
Combi 2 P	Combi.P	8	24	1
Combi 2 P	Combi.P	9	24	1
Combi 2 P	Combi.P	10	24	1
Combi 2 P	Combi.P	11	24	1
Combi 2 P	Combi.P	12	48	1
Hu 2 P	Hu.P	1	2	1
Hu 2 P	Hu.P	2	8	1
Hu 2 P	Hu.P	3	24	1
Hu 2 P	Hu.P	4	24	1
Hu 2 P	Hu.P	5	24	1
Hu 2 P	Hu.P	6	24	1
Hu 2 P	Hu.P	7	24	1
Hu 2 P	Hu.P	8	24	1
Hu 2 P	Hu.P	9	24	1
Hu 2 P	Hu.P	10	32	1
Hu 2 P	Hu.P	11	48	1
Hu 2 P	Hu.P	12	48	0
Mp 2 P	Mp.P	1	1	1
Mp 2 P	Mp.P	2	1	1
Mp 2 P	Mp.P	3	1	1
Mp 2 P	Mp.P	4	8	1
Mp 2 P	Mp.P	5	8	1
Mp 2 P	Mp.P	6	24	1
Mp 2 P	Mp.P	7	24	1
Mp 2 P	Mp.P	8	24	1
Mp 2 P	Mp.P	9	32	1
Mp 2 P	Mp.P	10	32	1
Mp 2 P	Mp.P	11	48	0
Mp 2 P	Mp.P	12	48	0
Cz 2 P	Cz.P	1	1	1
Cz 2 P	Cz.P	2	1	1
Cz 2 P	Cz.P	3	4	1
Cz 2 P	Cz.P	4	8	1
Cz 2 P	Cz.P	5	24	1
Cz 2 P	Cz.P	6	24	1
Cz 2 P	Cz.P	7	24	1
Cz 2 P	Cz.P	8	24	1
Cz 2 P	Cz.P	9	24	1
Cz 2 P	Cz.P	10	32	1
Cz 2 P	Cz.P	11	48	0
Cz 2 P	Cz.P	12	48	0
Mp+Hu 2 P	Mp_Hu.P	1	1	1
Mp+Hu 2 P	Mp_Hu.P	2	1	1
Mp+Hu 2 P	Mp_Hu.P	3	4	1
Mp+Hu 2 P	Mp_Hu.P	4	4	1
Mp+Hu 2 P	Mp_Hu.P	5	24	1
Mp+Hu 2 P	Mp_Hu.P	6	24	1
Mp+Hu 2 P	Mp_Hu.P	7	24	1
Mp+Hu 2 P	Mp_Hu.P	8	24	1
Mp+Hu 2 P	Mp_Hu.P	9	24	1
Mp+Hu 2 P	Mp_Hu.P	10	24	1
Mp+Hu 2 P	Mp_Hu.P	11	32	1
Mp+Hu 2 P	Mp_Hu.P	12	48	0
Hu+Cz 2 P	Hu_Cz.P	1	1	1
Hu+Cz 2 P	Hu_Cz.P	2	4	1
Hu+Cz 2 P	Hu_Cz.P	3	8	1
Hu+Cz 2 P	Hu_Cz.P	4	8	1
Hu+Cz 2 P	Hu_Cz.P	5	8	1
Hu+Cz 2 P	Hu_Cz.P	6	24	1
Hu+Cz 2 P	Hu_Cz.P	7	24	1
Hu+Cz 2 P	Hu_Cz.P	8	24	1
Hu+Cz 2 P	Hu_Cz.P	9	24	1
Hu+Cz 2 P	Hu_Cz.P	10	24	1
Hu+Cz 2 P	Hu_Cz.P	11	48	0
Hu+Cz 2 P	Hu_Cz.P	12	48	0
W 3 W	W.W	1	1	1
W 3 W	W.W	2	1	1
W 3 W	W.W	3	8	1
W 3 W	W.W	4	32	1
W 3 W	W.W	5	48	0
W 3 W	W.W	6	48	0
W 3 W	W.W	7	48	0
W 3 W	W.W	8	48	0
W 3 W	W.W	9	48	0
W 3 W	W.W	10	48	0
W 3 W	W.W	11	48	0
W 3 W	W.W	12	48	0
W 3 P	W.P	1	4	1
W 3 P	W.P	2	4	1
W 3 P	W.P	3	8	1
W 3 P	W.P	4	8	1
W 3 P	W.P	5	8	1
W 3 P	W.P	6	8	1
W 3 P	W.P	7	24	1
W 3 P	W.P	8	24	1
W 3 P	W.P	9	24	1
W 3 P	W.P	10	24	1
W 3 P	W.P	11	48	0
YPD 3 W	YPD.W	1	1	1
YPD 3 W	YPD.W	2	1	1
YPD 3 W	YPD.W	3	1	1
YPD 3 W	YPD.W	4	24	1
YPD 3 W	YPD.W	5	24	1
YPD 3 W	YPD.W	6	32	1
YPD 3 W	YPD.W	7	48	1
YPD 3 W	YPD.W	8	48	0
YPD 3 W	YPD.W	9	48	0
YPD 3 W	YPD.W	10	48	0
YPD 3 W	YPD.W	11	48	0
YPD 3 W	YPD.W	12	48	0
YPD 3 P	YPD.P	1	1	1
YPD 3 P	YPD.P	2	1	1
YPD 3 P	YPD.P	3	1	1
YPD 3 P	YPD.P	4	1	1
YPD 3 P	YPD.P	5	4	1
YPD 3 P	YPD.P	6	24	1
YPD 3 P	YPD.P	7	24	1
YPD 3 P	YPD.P	8	24	1
YPD 3 P	YPD.P	9	32	1
YPD 3 P	YPD.P	10	32	1
YPD 3 P	YPD.P	11	32	1
YPD 3 P	YPD.P	12	48	0
Combi 3 P	Combi.P	1	1	1
Combi 3 P	Combi.P	2	1	1
Combi 3 P	Combi.P	3	2	1
Combi 3 P	Combi.P	4	8	1
Combi 3 P	Combi.P	5	24	1
Combi 3 P	Combi.P	6	24	1
Combi 3 P	Combi.P	7	24	1
Combi 3 P	Combi.P	8	24	1
Combi 3 P	Combi.P	9	32	1
Combi 3 P	Combi.P	10	48	1
Combi 3 P	Combi.P	11	48	1
Combi 3 P	Combi.P	12	48	0
Hu 3 P	Hu.P	1	1	1
Hu 3 P	Hu.P	2	1	1
Hu 3 P	Hu.P	3	4	1
Hu 3 P	Hu.P	4	8	1
Hu 3 P	Hu.P	5	8	1
Hu 3 P	Hu.P	6	24	1
Hu 3 P	Hu.P	7	24	1
Hu 3 P	Hu.P	8	24	1
Hu 3 P	Hu.P	9	24	1
Hu 3 P	Hu.P	10	24	1
Hu 3 P	Hu.P	11	32	1
Hu 3 P	Hu.P	12	48	1
Mp 3 P	Mp.P	1	1	1
Mp 3 P	Mp.P	2	1	1
Mp 3 P	Mp.P	3	2	1
Mp 3 P	Mp.P	4	4	1
Mp 3 P	Mp.P	5	4	1
Mp 3 P	Mp.P	6	8	1
Mp 3 P	Mp.P	7	24	1
Mp 3 P	Mp.P	8	24	1
Mp 3 P	Mp.P	9	24	1
Mp 3 P	Mp.P	10	48	0
Mp 3 P	Mp.P	11	48	0
Mp 3 P	Mp.P	12	48	0
Cz 3 P	Cz.P	1	1	1
Cz 3 P	Cz.P	2	1	1
Cz 3 P	Cz.P	3	4	1
Cz 3 P	Cz.P	4	4	1
Cz 3 P	Cz.P	5	8	1
Cz 3 P	Cz.P	6	24	1
Cz 3 P	Cz.P	7	24	1
Cz 3 P	Cz.P	8	24	1
Cz 3 P	Cz.P	9	24	1
Cz 3 P	Cz.P	10	48	1
Cz 3 P	Cz.P	11	48	0
Cz 3 P	Cz.P	12	48	0
Mp+Hu 3 P	Mp_Hu.P	1	1	1
Mp+Hu 3 P	Mp_Hu.P	2	1	1
Mp+Hu 3 P	Mp_Hu.P	3	1	1
Mp+Hu 3 P	Mp_Hu.P	4	1	1
Mp+Hu 3 P	Mp_Hu.P	5	1	1
Mp+Hu 3 P	Mp_Hu.P	6	8	1
Mp+Hu 3 P	Mp_Hu.P	7	8	1
Mp+Hu 3 P	Mp_Hu.P	8	24	1
Mp+Hu 3 P	Mp_Hu.P	9	24	1
Mp+Hu 3 P	Mp_Hu.P	10	24	1
Mp+Hu 3 P	Mp_Hu.P	11	48	0
Hu+Cz 3 P	Hu_Cz.P	1	1	1
Hu+Cz 3 P	Hu_Cz.P	2	1	1
Hu+Cz 3 P	Hu_Cz.P	3	1	1
Hu+Cz 3 P	Hu_Cz.P	4	1	1
Hu+Cz 3 P	Hu_Cz.P	5	1	1
Hu+Cz 3 P	Hu_Cz.P	6	1	1
Hu+Cz 3 P	Hu_Cz.P	7	1	1
Hu+Cz 3 P	Hu_Cz.P	8	1	1
Hu+Cz 3 P	Hu_Cz.P	9	8	1
Hu+Cz 3 P	Hu_Cz.P	10	24	1
Hu+Cz 3 P	Hu_Cz.P	11	24	1
Hu+Cz 3 P	Hu_Cz.P	12	32	1
W 4 W	W.W	1	1	1
W 4 W	W.W	2	48	0
W 4 W	W.W	3	48	0
W 4 W	W.W	4	48	0
W 4 W	W.W	5	48	0
W 4 W	W.W	6	48	0
W 4 W	W.W	7	48	0
W 4 W	W.W	8	48	0
W 4 W	W.W	9	48	0
W 4 W	W.W	10	48	0
W 4 W	W.W	11	48	0
W 4 W	W.W	12	48	0
W 4 P	W.P	1	1	1
W 4 P	W.P	2	4	1
W 4 P	W.P	3	4	1
W 4 P	W.P	4	8	1
W 4 P	W.P	5	8	1
W 4 P	W.P	6	24	1
W 4 P	W.P	7	24	1
W 4 P	W.P	8	32	1
W 4 P	W.P	9	32	1
W 4 P	W.P	10	48	0
W 4 P	W.P	11	48	0
YPD 4 W	YPD.W	1	1	1
YPD 4 W	YPD.W	2	32	1
YPD 4 W	YPD.W	3	48	1
YPD 4 W	YPD.W	4	48	1
YPD 4 W	YPD.W	5	48	1
YPD 4 W	YPD.W	6	48	1
YPD 4 W	YPD.W	7	48	0
YPD 4 W	YPD.W	8	48	0
YPD 4 W	YPD.W	9	48	0
YPD 4 W	YPD.W	10	48	0
YPD 4 W	YPD.W	11	48	0
YPD 4 W	YPD.W	12	48	0
YPD 4 P	YPD.P	1	1	1
YPD 4 P	YPD.P	2	1	1
YPD 4 P	YPD.P	3	4	1
YPD 4 P	YPD.P	4	4	1
YPD 4 P	YPD.P	5	4	1
YPD 4 P	YPD.P	6	4	1
YPD 4 P	YPD.P	7	8	1
YPD 4 P	YPD.P	8	24	1
YPD 4 P	YPD.P	9	48	1
YPD 4 P	YPD.P	10	48	1
YPD 4 P	YPD.P	11	48	0
YPD 4 P	YPD.P	12	48	0
Combi 4 P	Combi.P	1	4	1
Combi 4 P	Combi.P	2	4	1
Combi 4 P	Combi.P	3	4	1
Combi 4 P	Combi.P	4	4	1
Combi 4 P	Combi.P	5	4	1
Combi 4 P	Combi.P	6	8	1
Combi 4 P	Combi.P	7	24	1
Combi 4 P	Combi.P	8	24	1
Combi 4 P	Combi.P	9	24	1
Combi 4 P	Combi.P	10	32	1
Combi 4 P	Combi.P	11	48	0
Hu 4 P	Hu.P	1	4	1
Hu 4 P	Hu.P	2	4	1
Hu 4 P	Hu.P	3	4	1
Hu 4 P	Hu.P	4	4	1
Hu 4 P	Hu.P	5	24	1
Hu 4 P	Hu.P	6	24	1
Hu 4 P	Hu.P	7	24	1
Hu 4 P	Hu.P	8	24	1
Hu 4 P	Hu.P	9	24	1
Hu 4 P	Hu.P	10	24	1
Hu 4 P	Hu.P	11	24	1
Hu 4 P	Hu.P	12	48	0
Mp 4 P	Mp.P	1	1	1
Mp 4 P	Mp.P	2	1	1
Mp 4 P	Mp.P	3	8	1
Mp 4 P	Mp.P	4	24	1
Mp 4 P	Mp.P	5	24	1
Mp 4 P	Mp.P	6	24	1
Mp 4 P	Mp.P	7	24	1
Mp 4 P	Mp.P	8	24	1
Mp 4 P	Mp.P	9	32	1
Mp 4 P	Mp.P	10	32	1
Mp 4 P	Mp.P	11	32	1
Mp 4 P	Mp.P	12	48	1
Cz 4 P	Cz.P	1	1	1
Cz 4 P	Cz.P	2	1	1
Cz 4 P	Cz.P	3	1	1
Cz 4 P	Cz.P	4	4	1
Cz 4 P	Cz.P	5	8	1
Cz 4 P	Cz.P	6	8	1
Cz 4 P	Cz.P	7	24	1
Cz 4 P	Cz.P	8	24	1
Cz 4 P	Cz.P	9	24	1
Cz 4 P	Cz.P	10	32	1
Cz 4 P	Cz.P	11	48	1
Cz 4 P	Cz.P	12	48	0
Mp+Hu 4 P	Mp_Hu.P	1	2	1
Mp+Hu 4 P	Mp_Hu.P	2	2	1
Mp+Hu 4 P	Mp_Hu.P	3	2	1
Mp+Hu 4 P	Mp_Hu.P	4	4	1
Mp+Hu 4 P	Mp_Hu.P	5	4	1
Mp+Hu 4 P	Mp_Hu.P	6	4	1
Mp+Hu 4 P	Mp_Hu.P	7	4	1
Mp+Hu 4 P	Mp_Hu.P	8	4	1
Mp+Hu 4 P	Mp_Hu.P	9	8	1
Mp+Hu 4 P	Mp_Hu.P	10	8	1
Mp+Hu 4 P	Mp_Hu.P	11	24	1
Mp+Hu 4 P	Mp_Hu.P	12	32	1
Hu+Cz 4 P	Hu_Cz.P	1	1	1
Hu+Cz 4 P	Hu_Cz.P	2	2	1
Hu+Cz 4 P	Hu_Cz.P	3	4	1
Hu+Cz 4 P	Hu_Cz.P	4	4	1
Hu+Cz 4 P	Hu_Cz.P	5	8	1
Hu+Cz 4 P	Hu_Cz.P	6	8	1
Hu+Cz 4 P	Hu_Cz.P	7	8	1
Hu+Cz 4 P	Hu_Cz.P	8	24	1
Hu+Cz 4 P	Hu_Cz.P	9	24	1
Hu+Cz 4 P	Hu_Cz.P	10	48	1
Hu+Cz 4 P	Hu_Cz.P	11	48	1
Hu+Cz 4 P	Hu_Cz.P	12	48	0
W 5 W	W.W	1	1	1
W 5 W	W.W	2	48	0
W 5 W	W.W	3	48	0
W 5 W	W.W	4	48	0
W 5 W	W.W	5	48	0
W 5 W	W.W	6	48	0
W 5 W	W.W	7	48	0
W 5 W	W.W	8	48	0
W 5 W	W.W	9	48	0
W 5 W	W.W	10	48	0
W 5 W	W.W	11	48	0
W 5 W	W.W	12	48	0
W 5 P	W.P	1	1	1
W 5 P	W.P	2	1	1
W 5 P	W.P	3	4	1
W 5 P	W.P	4	8	1
W 5 P	W.P	5	8	1
W 5 P	W.P	6	24	1
W 5 P	W.P	7	24	1
W 5 P	W.P	8	24	1
W 5 P	W.P	9	24	1
W 5 P	W.P	10	24	1
W 5 P	W.P	11	32	1
W 5 P	W.P	12	48	1
YPD 5 W	YPD.W	1	48	1
YPD 5 W	YPD.W	2	48	0
YPD 5 W	YPD.W	3	48	0
YPD 5 W	YPD.W	4	48	0
YPD 5 W	YPD.W	5	48	0
YPD 5 W	YPD.W	6	48	0
YPD 5 W	YPD.W	7	48	0
YPD 5 W	YPD.W	8	48	0
YPD 5 W	YPD.W	9	48	0
YPD 5 W	YPD.W	10	48	0
YPD 5 W	YPD.W	11	48	0
YPD 5 W	YPD.W	12	48	0
YPD 5 P	YPD.P	1	1	1
YPD 5 P	YPD.P	2	1	1
YPD 5 P	YPD.P	3	2	1
YPD 5 P	YPD.P	4	8	1
YPD 5 P	YPD.P	5	8	1
YPD 5 P	YPD.P	6	24	1
YPD 5 P	YPD.P	7	24	1
YPD 5 P	YPD.P	8	24	1
YPD 5 P	YPD.P	9	32	1
YPD 5 P	YPD.P	10	48	1
YPD 5 P	YPD.P	11	48	0
YPD 5 P	YPD.P	12	48	0
Combi 5 P	Combi.P	1	4	1
Combi 5 P	Combi.P	2	8	1
Combi 5 P	Combi.P	3	8	1
Combi 5 P	Combi.P	4	8	1
Combi 5 P	Combi.P	5	24	1
Combi 5 P	Combi.P	6	24	1
Combi 5 P	Combi.P	7	24	1
Combi 5 P	Combi.P	8	24	1
Combi 5 P	Combi.P	9	24	1
Combi 5 P	Combi.P	10	32	1
Combi 5 P	Combi.P	11	48	1
Combi 5 P	Combi.P	12	48	0
Hu 5 P	Hu.P	1	1	1
Hu 5 P	Hu.P	2	4	1
Hu 5 P	Hu.P	3	4	1
Hu 5 P	Hu.P	4	4	1
Hu 5 P	Hu.P	5	4	1
Hu 5 P	Hu.P	6	4	1
Hu 5 P	Hu.P	7	4	1
Hu 5 P	Hu.P	8	8	1
Hu 5 P	Hu.P	9	8	1
Hu 5 P	Hu.P	10	24	1
Hu 5 P	Hu.P	11	32	1
Hu 5 P	Hu.P	12	48	1
Mp 5 P	Mp.P	1	1	1
Mp 5 P	Mp.P	2	1	1
Mp 5 P	Mp.P	3	1	1
Mp 5 P	Mp.P	4	8	1
Mp 5 P	Mp.P	5	8	1
Mp 5 P	Mp.P	6	8	1
Mp 5 P	Mp.P	7	24	1
Mp 5 P	Mp.P	8	24	1
Mp 5 P	Mp.P	9	24	1
Mp 5 P	Mp.P	10	24	1
Mp 5 P	Mp.P	11	24	1
Mp 5 P	Mp.P	12	24	1
Cz 5 P	Cz.P	1	1	1
Cz 5 P	Cz.P	2	4	1
Cz 5 P	Cz.P	3	4	1
Cz 5 P	Cz.P	4	8	1
Cz 5 P	Cz.P	5	24	1
Cz 5 P	Cz.P	6	24	1
Cz 5 P	Cz.P	7	24	1
Cz 5 P	Cz.P	8	24	1
Cz 5 P	Cz.P	9	32	1
Cz 5 P	Cz.P	10	32	1
Cz 5 P	Cz.P	11	32	1
Cz 5 P	Cz.P	12	48	0
Mp+Hu 5 P	Mp_Hu.P	1	2	1
Mp+Hu 5 P	Mp_Hu.P	2	4	1
Mp+Hu 5 P	Mp_Hu.P	3	4	1
Mp+Hu 5 P	Mp_Hu.P	4	4	1
Mp+Hu 5 P	Mp_Hu.P	5	4	1
Mp+Hu 5 P	Mp_Hu.P	6	8	1
Mp+Hu 5 P	Mp_Hu.P	7	8	1
Mp+Hu 5 P	Mp_Hu.P	8	8	1
Mp+Hu 5 P	Mp_Hu.P	9	24	1
Mp+Hu 5 P	Mp_Hu.P	10	24	1
Mp+Hu 5 P	Mp_Hu.P	11	24	1
Mp+Hu 5 P	Mp_Hu.P	12	48	1
Hu+Cz 5 P	Hu_Cz.P	1	1	1
Hu+Cz 5 P	Hu_Cz.P	2	4	1
Hu+Cz 5 P	Hu_Cz.P	3	4	1
Hu+Cz 5 P	Hu_Cz.P	4	8	1
Hu+Cz 5 P	Hu_Cz.P	5	8	1
Hu+Cz 5 P	Hu_Cz.P	6	8	1
Hu+Cz 5 P	Hu_Cz.P	7	8	1
Hu+Cz 5 P	Hu_Cz.P	8	8	1
Hu+Cz 5 P	Hu_Cz.P	9	8	1
Hu+Cz 5 P	Hu_Cz.P	10	24	1
Hu+Cz 5 P	Hu_Cz.P	11	32	1
Hu+Cz 5 P	Hu_Cz.P	12	48	0

## Sheet: SM lambda-cyhalothrin
ID	Treatment	Fly id	death	status
W 1 W	W.W	1	8	1
W 1 W	W.W	2	48	1
W 1 W	W.W	3	48	0
W 1 W	W.W	4	48	0
W 1 W	W.W	5	48	0
W 1 W	W.W	6	48	0
W 1 W	W.W	7	48	0
W 1 W	W.W	8	48	0
W 1 W	W.W	9	48	0
W 1 W	W.W	10	48	0
W 1 W	W.W	11	48	0
W 1 W	W.W	12	48	0
W 1 P	W.P	1	1	1
W 1 P	W.P	2	4	1
W 1 P	W.P	3	24	1
W 1 P	W.P	4	48	1
W 1 P	W.P	5	48	0
W 1 P	W.P	6	48	0
W 1 P	W.P	7	48	0
W 1 P	W.P	8	48	0
W 1 P	W.P	9	48	0
W 1 P	W.P	10	48	0
W 1 P	W.P	11	48	0
W 1 P	W.P	12	48	0
YPD 1 W	YPD.W	1	48	1
YPD 1 W	YPD.W	2	48	0
YPD 1 W	YPD.W	3	48	0
YPD 1 W	YPD.W	4	48	0
YPD 1 W	YPD.W	5	48	0
YPD 1 W	YPD.W	6	48	0
YPD 1 W	YPD.W	7	48	0
YPD 1 W	YPD.W	8	48	0
YPD 1 W	YPD.W	9	48	0
YPD 1 W	YPD.W	10	48	0
YPD 1 W	YPD.W	11	48	0
YPD 1 W	YPD.W	12	48	0
YPD 1 P	YPD.P	1	24	1
YPD 1 P	YPD.P	2	24	1
YPD 1 P	YPD.P	3	24	1
YPD 1 P	YPD.P	4	48	1
YPD 1 P	YPD.P	5	48	1
YPD 1 P	YPD.P	6	48	0
YPD 1 P	YPD.P	7	48	0
YPD 1 P	YPD.P	8	48	0
YPD 1 P	YPD.P	9	48	0
YPD 1 P	YPD.P	10	48	0
YPD 1 P	YPD.P	11	48	0
YPD 1 P	YPD.P	12	48	0
Combi 1 P	Combi.P	1	8	1
Combi 1 P	Combi.P	2	24	1
Combi 1 P	Combi.P	3	24	1
Combi 1 P	Combi.P	4	32	1
Combi 1 P	Combi.P	5	32	1
Combi 1 P	Combi.P	6	32	1
Combi 1 P	Combi.P	7	48	0
Combi 1 P	Combi.P	8	48	0
Combi 1 P	Combi.P	9	48	0
Combi 1 P	Combi.P	10	48	0
Combi 1 P	Combi.P	11	48	0
Combi 1 P	Combi.P	12	48	0
Hu 1 P	Hu.P	1	8	1
Hu 1 P	Hu.P	2	24	1
Hu 1 P	Hu.P	3	24	1
Hu 1 P	Hu.P	4	48	1
Hu 1 P	Hu.P	5	48	1
Hu 1 P	Hu.P	6	48	0
Hu 1 P	Hu.P	7	48	0
Hu 1 P	Hu.P	8	48	0
Hu 1 P	Hu.P	9	48	0
Hu 1 P	Hu.P	10	48	0
Hu 1 P	Hu.P	11	48	0
Hu 1 P	Hu.P	12	48	0
Mp 1 P	Mp.P	1	4	1
Mp 1 P	Mp.P	2	8	1
Mp 1 P	Mp.P	3	24	1
Mp 1 P	Mp.P	4	24	1
Mp 1 P	Mp.P	5	32	1
Mp 1 P	Mp.P	6	32	1
Mp 1 P	Mp.P	7	48	1
Mp 1 P	Mp.P	8	48	1
Mp 1 P	Mp.P	9	48	0
Mp 1 P	Mp.P	10	48	0
Mp 1 P	Mp.P	11	48	0
Mp 1 P	Mp.P	12	48	0
Cz 1 P	Cz.P	1	1	1
Cz 1 P	Cz.P	2	24	1
Cz 1 P	Cz.P	3	24	1
Cz 1 P	Cz.P	4	24	1
Cz 1 P	Cz.P	5	48	0
Cz 1 P	Cz.P	6	48	0
Cz 1 P	Cz.P	7	48	0
Cz 1 P	Cz.P	8	48	0
Cz 1 P	Cz.P	9	48	0
Cz 1 P	Cz.P	10	48	0
Cz 1 P	Cz.P	11	48	0
Cz 1 P	Cz.P	12	48	0
Mp+Hu 1 P	Mp_Hu.P	1	4	1
Mp+Hu 1 P	Mp_Hu.P	2	24	1
Mp+Hu 1 P	Mp_Hu.P	3	24	1
Mp+Hu 1 P	Mp_Hu.P	4	24	1
Mp+Hu 1 P	Mp_Hu.P	5	32	1
Mp+Hu 1 P	Mp_Hu.P	6	48	1
Mp+Hu 1 P	Mp_Hu.P	7	48	1
Mp+Hu 1 P	Mp_Hu.P	8	48	1
Mp+Hu 1 P	Mp_Hu.P	9	48	0
Mp+Hu 1 P	Mp_Hu.P	10	48	0
Mp+Hu 1 P	Mp_Hu.P	11	48	0
Mp+Hu 1 P	Mp_Hu.P	12	48	0
Hu+Cz 1 P	Hu_Cz.P	1	8	1
Hu+Cz 1 P	Hu_Cz.P	2	24	1
Hu+Cz 1 P	Hu_Cz.P	3	24	1
Hu+Cz 1 P	Hu_Cz.P	4	32	1
Hu+Cz 1 P	Hu_Cz.P	5	32	1
Hu+Cz 1 P	Hu_Cz.P	6	32	1
Hu+Cz 1 P	Hu_Cz.P	7	32	1
Hu+Cz 1 P	Hu_Cz.P	8	48	1
Hu+Cz 1 P	Hu_Cz.P	9	48	1
Hu+Cz 1 P	Hu_Cz.P	10	48	0
Hu+Cz 1 P	Hu_Cz.P	11	48	0
Hu+Cz 1 P	Hu_Cz.P	12	48	0
W 2 W	W.W	1	24	1
W 2 W	W.W	2	48	0
W 2 W	W.W	3	48	0
W 2 W	W.W	4	48	0
W 2 W	W.W	5	48	0
W 2 W	W.W	6	48	0
W 2 W	W.W	7	48	0
W 2 W	W.W	8	48	0
W 2 W	W.W	9	48	0
W 2 W	W.W	10	48	0
W 2 W	W.W	11	48	0
W 2 W	W.W	12	48	0
W 2 P	W.P	1	1	1
W 2 P	W.P	2	1	1
W 2 P	W.P	3	1	1
W 2 P	W.P	4	8	1
W 2 P	W.P	5	8	1
W 2 P	W.P	6	8	1
W 2 P	W.P	7	48	0
W 2 P	W.P	8	48	0
W 2 P	W.P	9	48	0
W 2 P	W.P	10	48	0
W 2 P	W.P	11	48	0
W 2 P	W.P	12	48	0
YPD 2 W	YPD.W	1	48	0
YPD 2 W	YPD.W	2	48	0
YPD 2 W	YPD.W	3	48	0
YPD 2 W	YPD.W	4	48	0
YPD 2 W	YPD.W	5	48	0
YPD 2 W	YPD.W	6	48	0
YPD 2 W	YPD.W	7	48	0
YPD 2 W	YPD.W	8	48	0
YPD 2 W	YPD.W	9	48	0
YPD 2 W	YPD.W	10	48	0
YPD 2 W	YPD.W	11	48	0
YPD 2 W	YPD.W	12	48	0
YPD 2 P	YPD.P	1	1	1
YPD 2 P	YPD.P	2	24	1
YPD 2 P	YPD.P	3	24	1
YPD 2 P	YPD.P	4	24	1
YPD 2 P	YPD.P	5	32	1
YPD 2 P	YPD.P	6	48	1
YPD 2 P	YPD.P	7	48	1
YPD 2 P	YPD.P	8	48	1
YPD 2 P	YPD.P	9	48	1
YPD 2 P	YPD.P	10	48	0
YPD 2 P	YPD.P	11	48	0
YPD 2 P	YPD.P	12	48	0
Combi 2 P	Combi.P	1	4	1
Combi 2 P	Combi.P	2	24	1
Combi 2 P	Combi.P	3	24	1
Combi 2 P	Combi.P	4	24	1
Combi 2 P	Combi.P	5	24	1
Combi 2 P	Combi.P	6	32	1
Combi 2 P	Combi.P	7	32	1
Combi 2 P	Combi.P	8	48	1
Combi 2 P	Combi.P	9	48	0
Combi 2 P	Combi.P	10	48	0
Combi 2 P	Combi.P	11	48	0
Combi 2 P	Combi.P	12	48	0
Hu 2 P	Hu.P	1	8	1
Hu 2 P	Hu.P	2	24	1
Hu 2 P	Hu.P	3	24	1
Hu 2 P	Hu.P	4	24	1
Hu 2 P	Hu.P	5	24	1
Hu 2 P	Hu.P	6	24	1
Hu 2 P	Hu.P	7	32	1
Hu 2 P	Hu.P	8	48	0
Hu 2 P	Hu.P	9	48	0
Hu 2 P	Hu.P	10	48	0
Hu 2 P	Hu.P	11	48	0
Hu 2 P	Hu.P	12	48	0
Mp 2 P	Mp.P	1	4	1
Mp 2 P	Mp.P	2	8	1
Mp 2 P	Mp.P	3	24	1
Mp 2 P	Mp.P	4	24	1
Mp 2 P	Mp.P	5	24	1
Mp 2 P	Mp.P	6	24	1
Mp 2 P	Mp.P	7	24	1
Mp 2 P	Mp.P	8	48	1
Mp 2 P	Mp.P	9	48	0
Mp 2 P	Mp.P	10	48	0
Mp 2 P	Mp.P	11	48	0
Mp 2 P	Mp.P	12	48	0
Cz 2 P	Cz.P	1	24	1
Cz 2 P	Cz.P	2	24	1
Cz 2 P	Cz.P	3	24	1
Cz 2 P	Cz.P	4	24	1
Cz 2 P	Cz.P	5	24	1
Cz 2 P	Cz.P	6	48	1
Cz 2 P	Cz.P	7	48	1
Cz 2 P	Cz.P	8	48	0
Cz 2 P	Cz.P	9	48	0
Cz 2 P	Cz.P	10	48	0
Cz 2 P	Cz.P	11	48	0
Cz 2 P	Cz.P	12	48	0
Mp+Hu 2 P	Mp_Hu.P	1	24	1
Mp+Hu 2 P	Mp_Hu.P	2	24	1
Mp+Hu 2 P	Mp_Hu.P	3	24	1
Mp+Hu 2 P	Mp_Hu.P	4	24	1
Mp+Hu 2 P	Mp_Hu.P	5	32	1
Mp+Hu 2 P	Mp_Hu.P	6	32	1
Mp+Hu 2 P	Mp_Hu.P	7	48	1
Mp+Hu 2 P	Mp_Hu.P	8	48	1
Mp+Hu 2 P	Mp_Hu.P	9	48	0
Mp+Hu 2 P	Mp_Hu.P	10	48	0
Mp+Hu 2 P	Mp_Hu.P	11	48	0
Mp+Hu 2 P	Mp_Hu.P	12	48	0
Hu+Cz 2 P	Hu_Cz.P	1	24	1
Hu+Cz 2 P	Hu_Cz.P	2	24	1
Hu+Cz 2 P	Hu_Cz.P	3	24	1
Hu+Cz 2 P	Hu_Cz.P	4	24	1
Hu+Cz 2 P	Hu_Cz.P	5	24	1
Hu+Cz 2 P	Hu_Cz.P	6	32	1
Hu+Cz 2 P	Hu_Cz.P	7	48	1
Hu+Cz 2 P	Hu_Cz.P	8	48	0
Hu+Cz 2 P	Hu_Cz.P	9	48	0
Hu+Cz 2 P	Hu_Cz.P	10	48	0
Hu+Cz 2 P	Hu_Cz.P	11	48	0
Hu+Cz 2 P	Hu_Cz.P	12	48	0
W 3 W	W.W	1	48	1
W 3 W	W.W	2	48	0
W 3 W	W.W	3	48	0
W 3 W	W.W	4	48	0
W 3 W	W.W	5	48	0
W 3 W	W.W	6	48	0
W 3 W	W.W	7	48	0
W 3 W	W.W	8	48	0
W 3 W	W.W	9	48	0
W 3 W	W.W	10	48	0
W 3 W	W.W	11	48	0
W 3 W	W.W	12	48	0
W 3 P	W.P	1	1	1
W 3 P	W.P	2	1	1
W 3 P	W.P	3	8	1
W 3 P	W.P	4	8	1
W 3 P	W.P	5	24	1
W 3 P	W.P	6	32	1
W 3 P	W.P	7	32	1
W 3 P	W.P	8	48	1
W 3 P	W.P	9	48	0
W 3 P	W.P	10	48	0
W 3 P	W.P	11	48	0
W 3 P	W.P	12	48	0
YPD 3 W	YPD.W	1	24	1
YPD 3 W	YPD.W	2	24	1
YPD 3 W	YPD.W	3	24	1
YPD 3 W	YPD.W	4	48	1
YPD 3 W	YPD.W	5	48	0
YPD 3 W	YPD.W	6	48	0
YPD 3 W	YPD.W	7	48	0
YPD 3 W	YPD.W	8	48	0
YPD 3 W	YPD.W	9	48	0
YPD 3 W	YPD.W	10	48	0
YPD 3 W	YPD.W	11	48	0
YPD 3 W	YPD.W	12	48	0
YPD 3 P	YPD.P	1	1	1
YPD 3 P	YPD.P	2	8	1
YPD 3 P	YPD.P	3	24	1
YPD 3 P	YPD.P	4	24	1
YPD 3 P	YPD.P	5	32	1
YPD 3 P	YPD.P	6	32	1
YPD 3 P	YPD.P	7	48	0
YPD 3 P	YPD.P	8	48	0
YPD 3 P	YPD.P	9	48	0
YPD 3 P	YPD.P	10	48	0
YPD 3 P	YPD.P	11	48	0
YPD 3 P	YPD.P	12	48	0
Combi 3 P	Combi.P	1	1	1
Combi 3 P	Combi.P	2	8	1
Combi 3 P	Combi.P	3	24	1
Combi 3 P	Combi.P	4	24	1
Combi 3 P	Combi.P	5	24	1
Combi 3 P	Combi.P	6	32	1
Combi 3 P	Combi.P	7	48	1
Combi 3 P	Combi.P	8	48	0
Combi 3 P	Combi.P	9	48	0
Combi 3 P	Combi.P	10	48	0
Combi 3 P	Combi.P	11	48	0
Combi 3 P	Combi.P	12	48	0
Hu 3 P	Hu.P	1	1	1
Hu 3 P	Hu.P	2	24	1
Hu 3 P	Hu.P	3	24	1
Hu 3 P	Hu.P	4	24	1
Hu 3 P	Hu.P	5	24	1
Hu 3 P	Hu.P	6	48	1
Hu 3 P	Hu.P	7	48	1
Hu 3 P	Hu.P	8	48	0
Hu 3 P	Hu.P	9	48	0
Hu 3 P	Hu.P	10	48	0
Hu 3 P	Hu.P	11	48	0
Hu 3 P	Hu.P	12	48	0
Mp 3 P	Mp.P	1	2	1
Mp 3 P	Mp.P	2	24	1
Mp 3 P	Mp.P	3	24	1
Mp 3 P	Mp.P	4	24	1
Mp 3 P	Mp.P	5	24	1
Mp 3 P	Mp.P	6	24	1
Mp 3 P	Mp.P	7	48	1
Mp 3 P	Mp.P	8	48	1
Mp 3 P	Mp.P	9	48	1
Mp 3 P	Mp.P	10	48	0
Mp 3 P	Mp.P	11	48	0
Mp 3 P	Mp.P	12	48	0
Cz 3 P	Cz.P	1	24	1
Cz 3 P	Cz.P	2	24	1
Cz 3 P	Cz.P	3	24	1
Cz 3 P	Cz.P	4	24	1
Cz 3 P	Cz.P	5	24	1
Cz 3 P	Cz.P	6	48	0
Cz 3 P	Cz.P	7	48	0
Cz 3 P	Cz.P	8	48	0
Cz 3 P	Cz.P	9	48	0
Cz 3 P	Cz.P	10	48	0
Cz 3 P	Cz.P	11	48	0
Cz 3 P	Cz.P	12	48	0
Mp+Hu 3 P	Mp_Hu.P	1	1	1
Mp+Hu 3 P	Mp_Hu.P	2	8	1
Mp+Hu 3 P	Mp_Hu.P	3	8	1
Mp+Hu 3 P	Mp_Hu.P	4	24	1
Mp+Hu 3 P	Mp_Hu.P	5	24	1
Mp+Hu 3 P	Mp_Hu.P	6	24	1
Mp+Hu 3 P	Mp_Hu.P	7	24	1
Mp+Hu 3 P	Mp_Hu.P	8	24	1
Mp+Hu 3 P	Mp_Hu.P	9	24	1
Mp+Hu 3 P	Mp_Hu.P	10	32	1
Mp+Hu 3 P	Mp_Hu.P	11	48	0
Mp+Hu 3 P	Mp_Hu.P	12	48	0
Hu+Cz 3 P	Hu_Cz.P	1	24	1
Hu+Cz 3 P	Hu_Cz.P	2	24	1
Hu+Cz 3 P	Hu_Cz.P	3	24	1
Hu+Cz 3 P	Hu_Cz.P	4	24	1
Hu+Cz 3 P	Hu_Cz.P	5	24	1
Hu+Cz 3 P	Hu_Cz.P	6	48	0
Hu+Cz 3 P	Hu_Cz.P	7	48	0
Hu+Cz 3 P	Hu_Cz.P	8	48	0
Hu+Cz 3 P	Hu_Cz.P	9	48	0
Hu+Cz 3 P	Hu_Cz.P	10	48	0
Hu+Cz 3 P	Hu_Cz.P	11	48	0
Hu+Cz 3 P	Hu_Cz.P	12	48	0
W 4 W	W.W	1	48	0
W 4 W	W.W	2	48	0
W 4 W	W.W	3	48	0
W 4 W	W.W	4	48	0
W 4 W	W.W	5	48	0
W 4 W	W.W	6	48	0
W 4 W	W.W	7	48	0
W 4 W	W.W	8	48	0
W 4 W	W.W	9	48	0
W 4 W	W.W	10	48	0
W 4 W	W.W	11	48	0
W 4 W	W.W	12	48	0
W 4 P	W.P	1	1	1
W 4 P	W.P	2	1	1
W 4 P	W.P	3	24	1
W 4 P	W.P	4	48	1
W 4 P	W.P	5	48	0
W 4 P	W.P	6	48	0
W 4 P	W.P	7	48	0
W 4 P	W.P	8	48	0
W 4 P	W.P	9	48	0
W 4 P	W.P	10	48	0
W 4 P	W.P	11	48	0
W 4 P	W.P	12	48	0
W 4 P	W.P	13	48	0
YPD 4 W	YPD.W	1	32	1
YPD 4 W	YPD.W	2	48	0
YPD 4 W	YPD.W	3	48	0
YPD 4 W	YPD.W	4	48	0
YPD 4 W	YPD.W	5	48	0
YPD 4 W	YPD.W	6	48	0
YPD 4 W	YPD.W	7	48	0
YPD 4 W	YPD.W	8	48	0
YPD 4 W	YPD.W	9	48	0
YPD 4 W	YPD.W	10	48	0
YPD 4 W	YPD.W	11	48	0
YPD 4 W	YPD.W	12	48	0
YPD 4 P	YPD.P	1	24	1
YPD 4 P	YPD.P	2	32	1
YPD 4 P	YPD.P	3	48	1
YPD 4 P	YPD.P	4	48	0
YPD 4 P	YPD.P	5	48	0
YPD 4 P	YPD.P	6	48	0
YPD 4 P	YPD.P	7	48	0
YPD 4 P	YPD.P	8	48	0
YPD 4 P	YPD.P	9	48	0
YPD 4 P	YPD.P	10	48	0
YPD 4 P	YPD.P	11	48	0
YPD 4 P	YPD.P	12	48	0
Combi 4 P	Combi.P	1	8	1
Combi 4 P	Combi.P	2	8	1
Combi 4 P	Combi.P	3	24	1
Combi 4 P	Combi.P	4	24	1
Combi 4 P	Combi.P	5	24	1
Combi 4 P	Combi.P	6	48	0
Combi 4 P	Combi.P	7	48	0
Combi 4 P	Combi.P	8	48	0
Combi 4 P	Combi.P	9	48	0
Combi 4 P	Combi.P	10	48	0
Combi 4 P	Combi.P	11	48	0
Combi 4 P	Combi.P	12	48	0
Hu 4 P	Hu.P	1	8	1
Hu 4 P	Hu.P	2	24	1
Hu 4 P	Hu.P	3	24	1
Hu 4 P	Hu.P	4	24	1
Hu 4 P	Hu.P	5	32	1
Hu 4 P	Hu.P	6	32	1
Hu 4 P	Hu.P	7	48	1
Hu 4 P	Hu.P	8	48	1
Hu 4 P	Hu.P	9	48	0
Hu 4 P	Hu.P	10	48	0
Hu 4 P	Hu.P	11	48	0
Hu 4 P	Hu.P	12	48	0
Mp 4 P	Mp.P	1	4	1
Mp 4 P	Mp.P	2	24	1
Mp 4 P	Mp.P	3	24	1
Mp 4 P	Mp.P	4	24	1
Mp 4 P	Mp.P	5	24	1
Mp 4 P	Mp.P	6	24	1
Mp 4 P	Mp.P	7	24	1
Mp 4 P	Mp.P	8	24	1
Mp 4 P	Mp.P	9	48	0
Mp 4 P	Mp.P	10	48	0
Mp 4 P	Mp.P	11	48	0
Mp 4 P	Mp.P	12	48	0
Cz 4 P	Cz.P	1	24	1
Cz 4 P	Cz.P	2	24	1
Cz 4 P	Cz.P	3	24	1
Cz 4 P	Cz.P	4	32	1
Cz 4 P	Cz.P	5	32	1
Cz 4 P	Cz.P	6	48	1
Cz 4 P	Cz.P	7	48	1
Cz 4 P	Cz.P	8	48	0
Cz 4 P	Cz.P	9	48	0
Cz 4 P	Cz.P	10	48	0
Cz 4 P	Cz.P	11	48	0
Cz 4 P	Cz.P	12	48	0
Mp+Hu 4 P	Mp_Hu.P	1	8	1
Mp+Hu 4 P	Mp_Hu.P	2	24	1
Mp+Hu 4 P	Mp_Hu.P	3	24	1
Mp+Hu 4 P	Mp_Hu.P	4	24	1
Mp+Hu 4 P	Mp_Hu.P	5	24	1
Mp+Hu 4 P	Mp_Hu.P	6	24	1
Mp+Hu 4 P	Mp_Hu.P	7	32	1
Mp+Hu 4 P	Mp_Hu.P	8	32	1
Mp+Hu 4 P	Mp_Hu.P	9	32	1
Mp+Hu 4 P	Mp_Hu.P	10	48	1
Mp+Hu 4 P	Mp_Hu.P	11	48	1
Mp+Hu 4 P	Mp_Hu.P	12	48	1
Hu+Cz 4 P	Hu_Cz.P	1	24	1
Hu+Cz 4 P	Hu_Cz.P	2	24	1
Hu+Cz 4 P	Hu_Cz.P	3	32	1
Hu+Cz 4 P	Hu_Cz.P	4	32	1
Hu+Cz 4 P	Hu_Cz.P	5	32	1
Hu+Cz 4 P	Hu_Cz.P	6	48	1
Hu+Cz 4 P	Hu_Cz.P	7	48	0
Hu+Cz 4 P	Hu_Cz.P	8	48	0
Hu+Cz 4 P	Hu_Cz.P	9	48	0
Hu+Cz 4 P	Hu_Cz.P	10	48	0
Hu+Cz 4 P	Hu_Cz.P	11	48	0
Hu+Cz 4 P	Hu_Cz.P	12	48	0
W 5 W	W.W	1	24	1
W 5 W	W.W	2	48	0
W 5 W	W.W	3	48	0
W 5 W	W.W	4	48	0
W 5 W	W.W	5	48	0
W 5 W	W.W	6	48	0
W 5 W	W.W	7	48	0
W 5 W	W.W	8	48	0
W 5 W	W.W	9	48	0
W 5 W	W.W	10	48	0
W 5 W	W.W	11	48	0
W 5 W	W.W	12	48	0
W 5 P	W.P	1	24	1
W 5 P	W.P	2	24	1
W 5 P	W.P	3	48	0
W 5 P	W.P	4	48	0
W 5 P	W.P	5	48	0
W 5 P	W.P	6	48	0
W 5 P	W.P	7	48	0
W 5 P	W.P	8	48	0
W 5 P	W.P	9	48	0
W 5 P	W.P	10	48	0
W 5 P	W.P	11	48	0
W 5 P	W.P	12	48	0
YPD 5 W	YPD.W	1	48	0
YPD 5 W	YPD.W	2	48	0
YPD 5 W	YPD.W	3	48	0
YPD 5 W	YPD.W	4	48	0
YPD 5 W	YPD.W	5	48	0
YPD 5 W	YPD.W	6	48	0
YPD 5 W	YPD.W	7	48	0
YPD 5 W	YPD.W	8	48	0
YPD 5 W	YPD.W	9	48	0
YPD 5 W	YPD.W	10	48	0
YPD 5 W	YPD.W	11	48	0
YPD 5 W	YPD.W	12	48	0
YPD 5 P	YPD.P	1	1	1
YPD 5 P	YPD.P	2	8	1
YPD 5 P	YPD.P	3	24	1
YPD 5 P	YPD.P	4	24	1
YPD 5 P	YPD.P	5	32	1
YPD 5 P	YPD.P	6	48	1
YPD 5 P	YPD.P	7	48	0
YPD 5 P	YPD.P	8	48	0
YPD 5 P	YPD.P	9	48	0
YPD 5 P	YPD.P	10	48	0
YPD 5 P	YPD.P	11	48	0
YPD 5 P	YPD.P	12	48	0
Combi 5 P	Combi.P	1	1	1
Combi 5 P	Combi.P	2	2	1
Combi 5 P	Combi.P	3	24	1
Combi 5 P	Combi.P	4	24	1
Combi 5 P	Combi.P	5	24	1
Combi 5 P	Combi.P	6	24	1
Combi 5 P	Combi.P	7	24	1
Combi 5 P	Combi.P	8	48	1
Combi 5 P	Combi.P	9	48	1
Combi 5 P	Combi.P	10	48	0
Combi 5 P	Combi.P	11	48	0
Combi 5 P	Combi.P	12	48	0
Combi 5 P	Combi.P	13	48	0
Hu 5 P	Hu.P	1	24	1
Hu 5 P	Hu.P	2	24	1
Hu 5 P	Hu.P	3	24	1
Hu 5 P	Hu.P	4	32	1
Hu 5 P	Hu.P	5	32	1
Hu 5 P	Hu.P	6	48	0
Hu 5 P	Hu.P	7	48	0
Hu 5 P	Hu.P	8	48	0
Hu 5 P	Hu.P	9	48	0
Hu 5 P	Hu.P	10	48	0
Hu 5 P	Hu.P	11	48	0
Hu 5 P	Hu.P	12	48	0
Mp 5 P	Mp.P	1	8	1
Mp 5 P	Mp.P	2	8	1
Mp 5 P	Mp.P	3	24	1
Mp 5 P	Mp.P	4	24	1
Mp 5 P	Mp.P	5	24	1
Mp 5 P	Mp.P	6	24	1
Mp 5 P	Mp.P	7	24	1
Mp 5 P	Mp.P	8	48	1
Mp 5 P	Mp.P	9	48	1
Mp 5 P	Mp.P	10	48	0
Mp 5 P	Mp.P	11	48	0
Mp 5 P	Mp.P	12	48	0
Cz 5 P	Cz.P	1	1	1
Cz 5 P	Cz.P	2	24	1
Cz 5 P	Cz.P	3	24	1
Cz 5 P	Cz.P	4	24	1
Cz 5 P	Cz.P	5	24	1
Cz 5 P	Cz.P	6	32	1
Cz 5 P	Cz.P	7	32	1
Cz 5 P	Cz.P	8	32	1
Cz 5 P	Cz.P	9	48	1
Cz 5 P	Cz.P	10	48	1
Cz 5 P	Cz.P	11	48	0
Cz 5 P	Cz.P	12	48	0
Mp+Hu 5 P	Mp_Hu.P	1	1	1
Mp+Hu 5 P	Mp_Hu.P	2	1	1
Mp+Hu 5 P	Mp_Hu.P	3	24	1
Mp+Hu 5 P	Mp_Hu.P	4	24	1
Mp+Hu 5 P	Mp_Hu.P	5	24	1
Mp+Hu 5 P	Mp_Hu.P	6	32	1
Mp+Hu 5 P	Mp_Hu.P	7	32	1
Mp+Hu 5 P	Mp_Hu.P	8	32	1
Mp+Hu 5 P	Mp_Hu.P	9	48	0
Mp+Hu 5 P	Mp_Hu.P	10	48	0
Mp+Hu 5 P	Mp_Hu.P	11	48	0
Mp+Hu 5 P	Mp_Hu.P	12	48	0
Hu+Cz 5 P	Hu_Cz.P	1	24	1
Hu+Cz 5 P	Hu_Cz.P	2	24	1
Hu+Cz 5 P	Hu_Cz.P	3	24	1
Hu+Cz 5 P	Hu_Cz.P	4	24	1
Hu+Cz 5 P	Hu_Cz.P	5	24	1
Hu+Cz 5 P	Hu_Cz.P	6	32	1
Hu+Cz 5 P	Hu_Cz.P	7	32	1
Hu+Cz 5 P	Hu_Cz.P	8	48	1
Hu+Cz 5 P	Hu_Cz.P	9	48	1
Hu+Cz 5 P	Hu_Cz.P	10	48	1
Hu+Cz 5 P	Hu_Cz.P	11	48	0
Hu+Cz 5 P	Hu_Cz.P	12	48	0

## Sheet: SM cyantraniliprole
ID	Treatment	Fly id	death	status
W 1 W	W.W	1	48	1
W 1 W	W.W	2	48	0
W 1 W	W.W	3	48	0
W 1 W	W.W	4	48	0
W 1 W	W.W	5	48	0
W 1 W	W.W	6	48	0
W 1 W	W.W	7	48	0
W 1 W	W.W	8	48	0
W 1 W	W.W	9	48	0
W 1 W	W.W	10	48	0
W 1 W	W.W	11	48	0
W 1 W	W.W	12	48	0
W 1 P	W.P	1	2	1
W 1 P	W.P	2	2	1
W 1 P	W.P	3	4	1
W 1 P	W.P	4	8	1
W 1 P	W.P	5	32	1
W 1 P	W.P	6	48	0
W 1 P	W.P	7	48	0
W 1 P	W.P	8	48	0
W 1 P	W.P	9	48	0
W 1 P	W.P	10	48	0
W 1 P	W.P	11	48	0
W 1 P	W.P	12	48	0
YPD 1 W	YPD.W	1	24	1
YPD 1 W	YPD.W	2	32	1
YPD 1 W	YPD.W	3	48	1
YPD 1 W	YPD.W	4	48	1
YPD 1 W	YPD.W	5	48	0
YPD 1 W	YPD.W	6	48	0
YPD 1 W	YPD.W	7	48	0
YPD 1 W	YPD.W	8	48	0
YPD 1 W	YPD.W	9	48	0
YPD 1 W	YPD.W	10	48	0
YPD 1 W	YPD.W	11	48	0
YPD 1 W	YPD.W	12	48	0
YPD 1 P	YPD.P	1	2	1
YPD 1 P	YPD.P	2	4	1
YPD 1 P	YPD.P	3	4	1
YPD 1 P	YPD.P	4	8	1
YPD 1 P	YPD.P	5	8	1
YPD 1 P	YPD.P	6	8	1
YPD 1 P	YPD.P	7	8	1
YPD 1 P	YPD.P	8	24	1
YPD 1 P	YPD.P	9	48	0
YPD 1 P	YPD.P	10	48	0
YPD 1 P	YPD.P	11	48	0
YPD 1 P	YPD.P	12	48	0
Combi 1 P	Combi.P	1	1	1
Combi 1 P	Combi.P	2	1	1
Combi 1 P	Combi.P	3	4	1
Combi 1 P	Combi.P	4	4	1
Combi 1 P	Combi.P	5	4	1
Combi 1 P	Combi.P	6	8	1
Combi 1 P	Combi.P	7	8	1
Combi 1 P	Combi.P	8	24	1
Combi 1 P	Combi.P	9	24	1
Combi 1 P	Combi.P	10	32	1
Combi 1 P	Combi.P	11	32	1
Combi 1 P	Combi.P	12	32	1
Hu 1 P	Hu.P	1	1	1
Hu 1 P	Hu.P	2	1	1
Hu 1 P	Hu.P	3	4	1
Hu 1 P	Hu.P	4	8	1
Hu 1 P	Hu.P	5	8	1
Hu 1 P	Hu.P	6	8	1
Hu 1 P	Hu.P	7	8	1
Hu 1 P	Hu.P	8	8	1
Hu 1 P	Hu.P	9	24	1
Hu 1 P	Hu.P	10	32	1
Hu 1 P	Hu.P	11	48	0
Hu 1 P	Hu.P	12	48	0
Mp 1 P	Mp.P	1	1	1
Mp 1 P	Mp.P	2	1	1
Mp 1 P	Mp.P	3	8	1
Mp 1 P	Mp.P	4	8	1
Mp 1 P	Mp.P	5	8	1
Mp 1 P	Mp.P	6	8	1
Mp 1 P	Mp.P	7	8	1
Mp 1 P	Mp.P	8	32	1
Mp 1 P	Mp.P	9	48	0
Mp 1 P	Mp.P	10	48	0
Mp 1 P	Mp.P	11	48	0
Mp 1 P	Mp.P	12	48	0
Cz 1 P	Cz.P	1	2	1
Cz 1 P	Cz.P	2	4	1
Cz 1 P	Cz.P	3	4	1
Cz 1 P	Cz.P	4	4	1
Cz 1 P	Cz.P	5	8	1
Cz 1 P	Cz.P	6	8	1
Cz 1 P	Cz.P	7	24	1
Cz 1 P	Cz.P	8	24	1
Cz 1 P	Cz.P	9	24	1
Cz 1 P	Cz.P	10	24	1
Cz 1 P	Cz.P	11	48	0
Cz 1 P	Cz.P	12	48	0
Mp+Hu 1 P	Mp_Hu.P	1	1	1
Mp+Hu 1 P	Mp_Hu.P	2	2	1
Mp+Hu 1 P	Mp_Hu.P	3	2	1
Mp+Hu 1 P	Mp_Hu.P	4	4	1
Mp+Hu 1 P	Mp_Hu.P	5	8	1
Mp+Hu 1 P	Mp_Hu.P	6	24	1
Mp+Hu 1 P	Mp_Hu.P	7	24	1
Mp+Hu 1 P	Mp_Hu.P	8	24	1
Mp+Hu 1 P	Mp_Hu.P	9	24	1
Mp+Hu 1 P	Mp_Hu.P	10	24	1
Mp+Hu 1 P	Mp_Hu.P	11	48	0
Mp+Hu 1 P	Mp_Hu.P	12	48	0
Hu+Cz 1 P	Hu_Cz.P	1	1	1
Hu+Cz 1 P	Hu_Cz.P	2	2	1
Hu+Cz 1 P	Hu_Cz.P	3	4	1
Hu+Cz 1 P	Hu_Cz.P	4	4	1
Hu+Cz 1 P	Hu_Cz.P	5	8	1
Hu+Cz 1 P	Hu_Cz.P	6	8	1
Hu+Cz 1 P	Hu_Cz.P	7	8	1
Hu+Cz 1 P	Hu_Cz.P	8	32	1
Hu+Cz 1 P	Hu_Cz.P	9	32	1
Hu+Cz 1 P	Hu_Cz.P	10	48	0
Hu+Cz 1 P	Hu_Cz.P	11	48	0
Hu+Cz 1 P	Hu_Cz.P	12	48	0
W 2 W	W.W	1	8	1
W 2 W	W.W	2	24	1
W 2 W	W.W	3	32	1
W 2 W	W.W	4	48	1
W 2 W	W.W	5	48	1
W 2 W	W.W	6	48	0
W 2 W	W.W	7	48	0
W 2 W	W.W	8	48	0
W 2 W	W.W	9	48	0
W 2 W	W.W	10	48	0
W 2 W	W.W	11	48	0
W 2 W	W.W	12	48	0
W 2 P	W.P	1	1	1
W 2 P	W.P	2	1	1
W 2 P	W.P	3	4	1
W 2 P	W.P	4	4	1
W 2 P	W.P	5	8	1
W 2 P	W.P	6	8	1
W 2 P	W.P	7	24	1
W 2 P	W.P	8	24	1
W 2 P	W.P	9	48	1
W 2 P	W.P	10	48	1
W 2 P	W.P	11	48	0
W 2 P	W.P	12	48	0
YPD 2 W	YPD.W	1	32	1
YPD 2 W	YPD.W	2	32	1
YPD 2 W	YPD.W	3	32	1
YPD 2 W	YPD.W	4	32	1
YPD 2 W	YPD.W	5	48	1
YPD 2 W	YPD.W	6	48	0
YPD 2 W	YPD.W	7	48	0
YPD 2 W	YPD.W	8	48	0
YPD 2 W	YPD.W	9	48	0
YPD 2 W	YPD.W	10	48	0
YPD 2 W	YPD.W	11	48	0
YPD 2 W	YPD.W	12	48	0
YPD 2 P	YPD.P	1	1	1
YPD 2 P	YPD.P	2	1	1
YPD 2 P	YPD.P	3	2	1
YPD 2 P	YPD.P	4	2	1
YPD 2 P	YPD.P	5	2	1
YPD 2 P	YPD.P	6	4	1
YPD 2 P	YPD.P	7	4	1
YPD 2 P	YPD.P	8	8	1
YPD 2 P	YPD.P	9	8	1
YPD 2 P	YPD.P	10	24	1
YPD 2 P	YPD.P	11	48	1
YPD 2 P	YPD.P	12	48	0
Combi 2 P	Combi.P	1	1	1
Combi 2 P	Combi.P	2	4	1
Combi 2 P	Combi.P	3	4	1
Combi 2 P	Combi.P	4	4	1
Combi 2 P	Combi.P	5	8	1
Combi 2 P	Combi.P	6	8	1
Combi 2 P	Combi.P	7	24	1
Combi 2 P	Combi.P	8	24	1
Combi 2 P	Combi.P	9	24	1
Combi 2 P	Combi.P	10	24	1
Combi 2 P	Combi.P	11	24	1
Combi 2 P	Combi.P	12	48	1
Hu 2 P	Hu.P	1	1	1
Hu 2 P	Hu.P	2	1	1
Hu 2 P	Hu.P	3	2	1
Hu 2 P	Hu.P	4	2	1
Hu 2 P	Hu.P	5	4	1
Hu 2 P	Hu.P	6	8	1
Hu 2 P	Hu.P	7	24	1
Hu 2 P	Hu.P	8	24	1
Hu 2 P	Hu.P	9	24	1
Hu 2 P	Hu.P	10	32	1
Hu 2 P	Hu.P	11	48	1
Hu 2 P	Hu.P	12	48	0
Mp 2 P	Mp.P	1	1	1
Mp 2 P	Mp.P	2	4	1
Mp 2 P	Mp.P	3	24	1
Mp 2 P	Mp.P	4	24	1
Mp 2 P	Mp.P	5	24	1
Mp 2 P	Mp.P	6	24	1
Mp 2 P	Mp.P	7	24	1
Mp 2 P	Mp.P	8	48	1
Mp 2 P	Mp.P	9	48	1
Mp 2 P	Mp.P	10	48	1
Mp 2 P	Mp.P	11	48	1
Mp 2 P	Mp.P	12	48	0
Cz 2 P	Cz.P	1	1	1
Cz 2 P	Cz.P	2	2	1
Cz 2 P	Cz.P	3	2	1
Cz 2 P	Cz.P	4	4	1
Cz 2 P	Cz.P	5	4	1
Cz 2 P	Cz.P	6	24	1
Cz 2 P	Cz.P	7	24	1
Cz 2 P	Cz.P	8	24	1
Cz 2 P	Cz.P	9	24	1
Cz 2 P	Cz.P	10	24	1
Cz 2 P	Cz.P	11	24	1
Cz 2 P	Cz.P	12	32	1
Mp+Hu 2 P	Mp_Hu.P	1	1	1
Mp+Hu 2 P	Mp_Hu.P	2	2	1
Mp+Hu 2 P	Mp_Hu.P	3	4	1
Mp+Hu 2 P	Mp_Hu.P	4	4	1
Mp+Hu 2 P	Mp_Hu.P	5	4	1
Mp+Hu 2 P	Mp_Hu.P	6	4	1
Mp+Hu 2 P	Mp_Hu.P	7	24	1
Mp+Hu 2 P	Mp_Hu.P	8	24	1
Mp+Hu 2 P	Mp_Hu.P	9	24	1
Mp+Hu 2 P	Mp_Hu.P	10	24	1
Mp+Hu 2 P	Mp_Hu.P	11	24	1
Mp+Hu 2 P	Mp_Hu.P	12	48	0
Hu+Cz 2 P	Hu_Cz.P	1	1	1
Hu+Cz 2 P	Hu_Cz.P	2	1	1
Hu+Cz 2 P	Hu_Cz.P	3	4	1
Hu+Cz 2 P	Hu_Cz.P	4	8	1
Hu+Cz 2 P	Hu_Cz.P	5	8	1
Hu+Cz 2 P	Hu_Cz.P	6	8	1
Hu+Cz 2 P	Hu_Cz.P	7	24	1
Hu+Cz 2 P	Hu_Cz.P	8	24	1
Hu+Cz 2 P	Hu_Cz.P	9	24	1
Hu+Cz 2 P	Hu_Cz.P	10	48	0
Hu+Cz 2 P	Hu_Cz.P	11	48	0
Hu+Cz 2 P	Hu_Cz.P	12	48	0
W 3 W	W.W	1	24	1
W 3 W	W.W	2	32	1
W 3 W	W.W	3	32	1
W 3 W	W.W	4	48	1
W 3 W	W.W	5	48	1
W 3 W	W.W	6	48	0
W 3 W	W.W	7	48	0
W 3 W	W.W	8	48	0
W 3 W	W.W	9	48	0
W 3 W	W.W	10	48	0
W 3 W	W.W	11	48	0
W 3 W	W.W	12	48	0
W 3 P	W.P	1	1	1
W 3 P	W.P	2	1	1
W 3 P	W.P	3	2	1
W 3 P	W.P	4	24	1
W 3 P	W.P	5	24	1
W 3 P	W.P	6	24	1
W 3 P	W.P	7	32	1
W 3 P	W.P	8	48	1
W 3 P	W.P	9	48	1
W 3 P	W.P	10	48	0
W 3 P	W.P	11	48	0
W 3 P	W.P	12	48	0
YPD 3 W	YPD.W	1	24	1
YPD 3 W	YPD.W	2	24	1
YPD 3 W	YPD.W	3	32	1
YPD 3 W	YPD.W	4	48	0
YPD 3 W	YPD.W	5	48	0
YPD 3 W	YPD.W	6	48	0
YPD 3 W	YPD.W	7	48	0
YPD 3 W	YPD.W	8	48	0
YPD 3 W	YPD.W	9	48	0
YPD 3 W	YPD.W	10	48	0
YPD 3 W	YPD.W	11	48	0
YPD 3 W	YPD.W	12	48	0
YPD 3 P	YPD.P	1	1	1
YPD 3 P	YPD.P	2	1	1
YPD 3 P	YPD.P	3	4	1
YPD 3 P	YPD.P	4	24	1
YPD 3 P	YPD.P	5	24	1
YPD 3 P	YPD.P	6	24	1
YPD 3 P	YPD.P	7	24	1
YPD 3 P	YPD.P	8	24	1
YPD 3 P	YPD.P	9	24	1
YPD 3 P	YPD.P	10	48	0
YPD 3 P	YPD.P	11	48	0
YPD 3 P	YPD.P	12	48	0
Combi 3 P	Combi.P	1	2	1
Combi 3 P	Combi.P	2	2	1
Combi 3 P	Combi.P	3	4	1
Combi 3 P	Combi.P	4	4	1
Combi 3 P	Combi.P	5	24	1
Combi 3 P	Combi.P	6	24	1
Combi 3 P	Combi.P	7	24	1
Combi 3 P	Combi.P	8	24	1
Combi 3 P	Combi.P	9	24	1
Combi 3 P	Combi.P	10	24	1
Combi 3 P	Combi.P	11	48	0
Combi 3 P	Combi.P	12	48	0
Hu 3 P	Hu.P	1	2	1
Hu 3 P	Hu.P	2	4	1
Hu 3 P	Hu.P	3	4	1
Hu 3 P	Hu.P	4	4	1
Hu 3 P	Hu.P	5	8	1
Hu 3 P	Hu.P	6	8	1
Hu 3 P	Hu.P	7	8	1
Hu 3 P	Hu.P	8	8	1
Hu 3 P	Hu.P	9	8	1
Hu 3 P	Hu.P	10	24	1
Hu 3 P	Hu.P	11	32	1
Hu 3 P	Hu.P	12	48	1
Mp 3 P	Mp.P	1	1	1
Mp 3 P	Mp.P	2	2	1
Mp 3 P	Mp.P	3	2	1
Mp 3 P	Mp.P	4	4	1
Mp 3 P	Mp.P	5	4	1
Mp 3 P	Mp.P	6	8	1
Mp 3 P	Mp.P	7	8	1
Mp 3 P	Mp.P	8	24	1
Mp 3 P	Mp.P	9	24	1
Mp 3 P	Mp.P	10	24	1
Mp 3 P	Mp.P	11	24	1
Mp 3 P	Mp.P	12	48	0
Cz 3 P	Cz.P	1	2	1
Cz 3 P	Cz.P	2	2	1
Cz 3 P	Cz.P	3	2	1
Cz 3 P	Cz.P	4	2	1
Cz 3 P	Cz.P	5	4	1
Cz 3 P	Cz.P	6	8	1
Cz 3 P	Cz.P	7	24	1
Cz 3 P	Cz.P	8	24	1
Cz 3 P	Cz.P	9	48	1
Cz 3 P	Cz.P	10	48	1
Cz 3 P	Cz.P	11	48	0
Cz 3 P	Cz.P	12	48	0
Mp+Hu 3 P	Mp_Hu.P	1	1	1
Mp+Hu 3 P	Mp_Hu.P	2	1	1
Mp+Hu 3 P	Mp_Hu.P	3	1	1
Mp+Hu 3 P	Mp_Hu.P	4	2	1
Mp+Hu 3 P	Mp_Hu.P	5	2	1
Mp+Hu 3 P	Mp_Hu.P	6	2	1
Mp+Hu 3 P	Mp_Hu.P	7	8	1
Mp+Hu 3 P	Mp_Hu.P	8	8	1
Mp+Hu 3 P	Mp_Hu.P	9	24	1
Mp+Hu 3 P	Mp_Hu.P	10	24	1
Mp+Hu 3 P	Mp_Hu.P	11	48	1
Mp+Hu 3 P	Mp_Hu.P	12	48	1
Hu+Cz 3 P	Hu_Cz.P	1	1	1
Hu+Cz 3 P	Hu_Cz.P	2	2	1
Hu+Cz 3 P	Hu_Cz.P	3	2	1
Hu+Cz 3 P	Hu_Cz.P	4	2	1
Hu+Cz 3 P	Hu_Cz.P	5	8	1
Hu+Cz 3 P	Hu_Cz.P	6	8	1
Hu+Cz 3 P	Hu_Cz.P	7	24	1
Hu+Cz 3 P	Hu_Cz.P	8	24	1
Hu+Cz 3 P	Hu_Cz.P	9	24	1
Hu+Cz 3 P	Hu_Cz.P	10	48	1
Hu+Cz 3 P	Hu_Cz.P	11	48	0
Hu+Cz 3 P	Hu_Cz.P	12	48	0
W 4 W	W.W	1	24	1
W 4 W	W.W	2	48	0
W 4 W	W.W	3	48	0
W 4 W	W.W	4	48	0
W 4 W	W.W	5	48	0
W 4 W	W.W	6	48	0
W 4 W	W.W	7	48	0
W 4 W	W.W	8	48	0
W 4 W	W.W	9	48	0
W 4 W	W.W	10	48	0
W 4 W	W.W	11	48	0
W 4 W	W.W	12	48	0
W 4 P	W.P	1	2	1
W 4 P	W.P	2	2	1
W 4 P	W.P	3	2	1
W 4 P	W.P	4	2	1
W 4 P	W.P	5	48	0
W 4 P	W.P	6	48	0
W 4 P	W.P	7	48	0
W 4 P	W.P	8	48	0
W 4 P	W.P	9	48	0
W 4 P	W.P	10	48	0
W 4 P	W.P	11	48	0
W 4 P	W.P	12	48	0
YPD 4 W	YPD.W	1	24	1
YPD 4 W	YPD.W	2	24	1
YPD 4 W	YPD.W	3	48	1
YPD 4 W	YPD.W	4	48	1
YPD 4 W	YPD.W	5	48	0
YPD 4 W	YPD.W	6	48	0
YPD 4 W	YPD.W	7	48	0
YPD 4 W	YPD.W	8	48	0
YPD 4 W	YPD.W	9	48	0
YPD 4 W	YPD.W	10	48	0
YPD 4 W	YPD.W	11	48	0
YPD 4 W	YPD.W	12	48	0
YPD 4 P	YPD.P	1	1	1
YPD 4 P	YPD.P	2	1	1
YPD 4 P	YPD.P	3	2	1
YPD 4 P	YPD.P	4	2	1
YPD 4 P	YPD.P	5	2	1
YPD 4 P	YPD.P	6	4	1
YPD 4 P	YPD.P	7	4	1
YPD 4 P	YPD.P	8	8	1
YPD 4 P	YPD.P	9	8	1
YPD 4 P	YPD.P	10	24	1
YPD 4 P	YPD.P	11	24	1
YPD 4 P	YPD.P	12	32	1
Combi 4 P	Combi.P	1	1	1
Combi 4 P	Combi.P	2	1	1
Combi 4 P	Combi.P	3	2	1
Combi 4 P	Combi.P	4	2	1
Combi 4 P	Combi.P	5	2	1
Combi 4 P	Combi.P	6	2	1
Combi 4 P	Combi.P	7	8	1
Combi 4 P	Combi.P	8	8	1
Combi 4 P	Combi.P	9	24	1
Combi 4 P	Combi.P	10	24	1
Combi 4 P	Combi.P	11	24	1
Combi 4 P	Combi.P	12	24	1
Hu 4 P	Hu.P	1	2	1
Hu 4 P	Hu.P	2	2	1
Hu 4 P	Hu.P	3	2	1
Hu 4 P	Hu.P	4	2	1
Hu 4 P	Hu.P	5	2	1
Hu 4 P	Hu.P	6	2	1
Hu 4 P	Hu.P	7	8	1
Hu 4 P	Hu.P	8	24	1
Hu 4 P	Hu.P	9	24	1
Hu 4 P	Hu.P	10	32	1
Hu 4 P	Hu.P	11	48	0
Hu 4 P	Hu.P	12	48	0
Mp 4 P	Mp.P	1	1	1
Mp 4 P	Mp.P	2	1	1
Mp 4 P	Mp.P	3	4	1
Mp 4 P	Mp.P	4	4	1
Mp 4 P	Mp.P	5	8	1
Mp 4 P	Mp.P	6	8	1
Mp 4 P	Mp.P	7	8	1
Mp 4 P	Mp.P	8	24	1
Mp 4 P	Mp.P	9	24	1
Mp 4 P	Mp.P	10	24	1
Mp 4 P	Mp.P	11	24	1
Mp 4 P	Mp.P	12	48	0
Cz 4 P	Cz.P	1	2	1
Cz 4 P	Cz.P	2	2	1
Cz 4 P	Cz.P	3	2	1
Cz 4 P	Cz.P	4	4	1
Cz 4 P	Cz.P	5	4	1
Cz 4 P	Cz.P	6	8	1
Cz 4 P	Cz.P	7	24	1
Cz 4 P	Cz.P	8	24	1
Cz 4 P	Cz.P	9	24	1
Cz 4 P	Cz.P	10	32	1
Cz 4 P	Cz.P	11	48	1
Cz 4 P	Cz.P	12	48	0
Mp+Hu 4 P	Mp_Hu.P	1	1	1
Mp+Hu 4 P	Mp_Hu.P	2	1	1
Mp+Hu 4 P	Mp_Hu.P	3	2	1
Mp+Hu 4 P	Mp_Hu.P	4	4	1
Mp+Hu 4 P	Mp_Hu.P	5	4	1
Mp+Hu 4 P	Mp_Hu.P	6	8	1
Mp+Hu 4 P	Mp_Hu.P	7	8	1
Mp+Hu 4 P	Mp_Hu.P	8	8	1
Mp+Hu 4 P	Mp_Hu.P	9	24	1
Mp+Hu 4 P	Mp_Hu.P	10	24	1
Mp+Hu 4 P	Mp_Hu.P	11	24	1
Mp+Hu 4 P	Mp_Hu.P	12	48	0
Hu+Cz 4 P	Hu_Cz.P	1	2	1
Hu+Cz 4 P	Hu_Cz.P	2	2	1
Hu+Cz 4 P	Hu_Cz.P	3	8	1
Hu+Cz 4 P	Hu_Cz.P	4	8	1
Hu+Cz 4 P	Hu_Cz.P	5	8	1
Hu+Cz 4 P	Hu_Cz.P	6	24	1
Hu+Cz 4 P	Hu_Cz.P	7	24	1
Hu+Cz 4 P	Hu_Cz.P	8	24	1
Hu+Cz 4 P	Hu_Cz.P	9	24	1
Hu+Cz 4 P	Hu_Cz.P	10	24	1
Hu+Cz 4 P	Hu_Cz.P	11	48	1
Hu+Cz 4 P	Hu_Cz.P	12	48	1
W 5 W	W.W	1	48	0
W 5 W	W.W	2	48	0
W 5 W	W.W	3	48	0
W 5 W	W.W	4	48	0
W 5 W	W.W	5	48	0
W 5 W	W.W	6	48	0
W 5 W	W.W	7	48	0
W 5 W	W.W	8	48	0
W 5 W	W.W	9	48	0
W 5 W	W.W	10	48	0
W 5 W	W.W	11	48	0
W 5 W	W.W	12	48	0
W 5 P	W.P	1	2	1
W 5 P	W.P	2	2	1
W 5 P	W.P	3	48	0
W 5 P	W.P	4	48	0
W 5 P	W.P	5	48	0
W 5 P	W.P	6	48	0
W 5 P	W.P	7	48	0
W 5 P	W.P	8	48	0
W 5 P	W.P	9	48	0
W 5 P	W.P	10	48	0
W 5 P	W.P	11	48	0
W 5 P	W.P	12	48	0
YPD 5 W	YPD.W	1	48	0
YPD 5 W	YPD.W	2	48	0
YPD 5 W	YPD.W	3	48	0
YPD 5 W	YPD.W	4	48	0
YPD 5 W	YPD.W	5	48	0
YPD 5 W	YPD.W	6	48	0
YPD 5 W	YPD.W	7	48	0
YPD 5 W	YPD.W	8	48	0
YPD 5 W	YPD.W	9	48	0
YPD 5 W	YPD.W	10	48	0
YPD 5 W	YPD.W	11	48	0
YPD 5 W	YPD.W	12	48	0
YPD 5 P	YPD.P	1	2	1
YPD 5 P	YPD.P	2	4	1
YPD 5 P	YPD.P	3	4	1
YPD 5 P	YPD.P	4	4	1
YPD 5 P	YPD.P	5	8	1
YPD 5 P	YPD.P	6	8	1
YPD 5 P	YPD.P	7	8	1
YPD 5 P	YPD.P	8	8	1
YPD 5 P	YPD.P	9	48	1
YPD 5 P	YPD.P	10	48	1
YPD 5 P	YPD.P	11	48	1
YPD 5 P	YPD.P	12	48	0
Combi 5 P	Combi.P	1	2	1
Combi 5 P	Combi.P	2	2	1
Combi 5 P	Combi.P	3	4	1
Combi 5 P	Combi.P	4	4	1
Combi 5 P	Combi.P	5	4	1
Combi 5 P	Combi.P	6	8	1
Combi 5 P	Combi.P	7	8	1
Combi 5 P	Combi.P	8	24	1
Combi 5 P	Combi.P	9	24	1
Combi 5 P	Combi.P	10	48	1
Combi 5 P	Combi.P	11	48	1
Combi 5 P	Combi.P	12	48	1
Hu 5 P	Hu.P	1	1	1
Hu 5 P	Hu.P	2	2	1
Hu 5 P	Hu.P	3	2	1
Hu 5 P	Hu.P	4	8	1
Hu 5 P	Hu.P	5	8	1
Hu 5 P	Hu.P	6	8	1
Hu 5 P	Hu.P	7	8	1
Hu 5 P	Hu.P	8	48	0
Hu 5 P	Hu.P	9	48	0
Hu 5 P	Hu.P	10	48	0
Hu 5 P	Hu.P	11	48	0
Hu 5 P	Hu.P	12	48	0
Mp 5 P	Mp.P	1	2	1
Mp 5 P	Mp.P	2	4	1
Mp 5 P	Mp.P	3	24	1
Mp 5 P	Mp.P	4	24	1
Mp 5 P	Mp.P	5	24	1
Mp 5 P	Mp.P	6	24	1
Mp 5 P	Mp.P	7	24	1
Mp 5 P	Mp.P	8	32	1
Mp 5 P	Mp.P	9	32	1
Mp 5 P	Mp.P	10	48	0
Mp 5 P	Mp.P	11	48	0
Mp 5 P	Mp.P	12	48	0
Cz 5 P	Cz.P	1	1	1
Cz 5 P	Cz.P	2	4	1
Cz 5 P	Cz.P	3	8	1
Cz 5 P	Cz.P	4	8	1
Cz 5 P	Cz.P	5	24	1
Cz 5 P	Cz.P	6	24	1
Cz 5 P	Cz.P	7	24	1
Cz 5 P	Cz.P	8	24	1
Cz 5 P	Cz.P	9	32	1
Cz 5 P	Cz.P	10	48	0
Cz 5 P	Cz.P	11	48	0
Cz 5 P	Cz.P	12	48	0
Mp+Hu 5 P	Mp_Hu.P	1	2	1
Mp+Hu 5 P	Mp_Hu.P	2	4	1
Mp+Hu 5 P	Mp_Hu.P	3	4	1
Mp+Hu 5 P	Mp_Hu.P	4	4	1
Mp+Hu 5 P	Mp_Hu.P	5	4	1
Mp+Hu 5 P	Mp_Hu.P	6	8	1
Mp+Hu 5 P	Mp_Hu.P	7	8	1
Mp+Hu 5 P	Mp_Hu.P	8	24	1
Mp+Hu 5 P	Mp_Hu.P	9	24	1
Mp+Hu 5 P	Mp_Hu.P	10	24	1
Mp+Hu 5 P	Mp_Hu.P	11	32	1
Mp+Hu 5 P	Mp_Hu.P	12	48	0
Hu+Cz 5 P	Hu_Cz.P	1	2	1
Hu+Cz 5 P	Hu_Cz.P	2	2	1
Hu+Cz 5 P	Hu_Cz.P	3	8	1
Hu+Cz 5 P	Hu_Cz.P	4	8	1
Hu+Cz 5 P	Hu_Cz.P	5	8	1
Hu+Cz 5 P	Hu_Cz.P	6	24	1
Hu+Cz 5 P	Hu_Cz.P	7	24	1
Hu+Cz 5 P	Hu_Cz.P	8	48	1
Hu+Cz 5 P	Hu_Cz.P	9	48	1
Hu+Cz 5 P	Hu_Cz.P	10	48	0
Hu+Cz 5 P	Hu_Cz.P	11	48	0
Hu+Cz 5 P	Hu_Cz.P	12	48	0

## Sheet: WM spinosad
ID	Treatment	Fly id	death	status
YPD 1 W	YPD.W	1	1	1
YPD 1 W	YPD.W	2	48	0
YPD 1 W	YPD.W	3	48	0
YPD 1 W	YPD.W	4	48	0
YPD 1 W	YPD.W	5	48	0
YPD 1 W	YPD.W	6	48	0
YPD 1 W	YPD.W	7	48	0
YPD 1 W	YPD.W	8	48	0
YPD 1 W	YPD.W	9	48	0
YPD 1 W	YPD.W	10	48	0
YPD 1 W	YPD.W	11	48	0
YPD 1 W	YPD.W	12	48	0
Hu 1 P	Hu.P	1	1	1
Hu 1 P	Hu.P	2	4	1
Hu 1 P	Hu.P	3	4	1
Hu 1 P	Hu.P	4	4	1
Hu 1 P	Hu.P	5	4	1
Hu 1 P	Hu.P	6	8	1
Hu 1 P	Hu.P	7	24	1
Hu 1 P	Hu.P	8	24	1
Hu 1 P	Hu.P	9	24	1
Hu 1 P	Hu.P	10	24	1
Hu 1 P	Hu.P	11	24	1
Hu 1 P	Hu.P	12	24	1
Cz 1 P	Cz.P	1	1	1
Cz 1 P	Cz.P	2	1	1
Cz 1 P	Cz.P	3	4	1
Cz 1 P	Cz.P	4	4	1
Cz 1 P	Cz.P	5	4	1
Cz 1 P	Cz.P	6	4	1
Cz 1 P	Cz.P	7	8	1
Cz 1 P	Cz.P	8	8	1
Cz 1 P	Cz.P	9	8	1
Cz 1 P	Cz.P	10	24	1
Cz 1 P	Cz.P	11	32	1
Cz 1 P	Cz.P	12	48	1
Hu+Cz 1 P	Hu_Cz.P	1	2	1
Hu+Cz 1 P	Hu_Cz.P	2	4	1
Hu+Cz 1 P	Hu_Cz.P	3	4	1
Hu+Cz 1 P	Hu_Cz.P	4	4	1
Hu+Cz 1 P	Hu_Cz.P	5	8	1
Hu+Cz 1 P	Hu_Cz.P	6	8	1
Hu+Cz 1 P	Hu_Cz.P	7	24	1
Hu+Cz 1 P	Hu_Cz.P	8	24	1
Hu+Cz 1 P	Hu_Cz.P	9	24	1
Hu+Cz 1 P	Hu_Cz.P	10	24	1
Hu+Cz 1 P	Hu_Cz.P	11	32	1
Hu+Cz 1 P	Hu_Cz.P	12	48	0
YPD 2 W	YPD.W	1	1	1
YPD 2 W	YPD.W	2	24	1
YPD 2 W	YPD.W	3	24	1
YPD 2 W	YPD.W	4	32	1
YPD 2 W	YPD.W	5	48	0
YPD 2 W	YPD.W	6	48	0
YPD 2 W	YPD.W	7	48	0
YPD 2 W	YPD.W	8	48	0
YPD 2 W	YPD.W	9	48	0
YPD 2 W	YPD.W	10	48	0
YPD 2 W	YPD.W	11	48	0
YPD 2 W	YPD.W	12	48	0
Hu 2 P	Hu.P	1	4	1
Hu 2 P	Hu.P	2	4	1
Hu 2 P	Hu.P	3	4	1
Hu 2 P	Hu.P	4	4	1
Hu 2 P	Hu.P	5	8	1
Hu 2 P	Hu.P	6	8	1
Hu 2 P	Hu.P	7	8	1
Hu 2 P	Hu.P	8	24	1
Hu 2 P	Hu.P	9	24	1
Hu 2 P	Hu.P	10	24	1
Hu 2 P	Hu.P	11	32	1
Hu 2 P	Hu.P	12	32	1
Cz 2 P	Cz.P	1	1	1
Cz 2 P	Cz.P	2	2	1
Cz 2 P	Cz.P	3	2	1
Cz 2 P	Cz.P	4	4	1
Cz 2 P	Cz.P	5	4	1
Cz 2 P	Cz.P	6	4	1
Cz 2 P	Cz.P	7	4	1
Cz 2 P	Cz.P	8	8	1
Cz 2 P	Cz.P	9	8	1
Cz 2 P	Cz.P	10	8	1
Cz 2 P	Cz.P	11	24	1
Cz 2 P	Cz.P	12	24	1
Hu+Cz 2 P	Hu_Cz.P	1	4	1
Hu+Cz 2 P	Hu_Cz.P	2	4	1
Hu+Cz 2 P	Hu_Cz.P	3	4	1
Hu+Cz 2 P	Hu_Cz.P	4	4	1
Hu+Cz 2 P	Hu_Cz.P	5	4	1
Hu+Cz 2 P	Hu_Cz.P	6	4	1
Hu+Cz 2 P	Hu_Cz.P	7	8	1
Hu+Cz 2 P	Hu_Cz.P	8	8	1
Hu+Cz 2 P	Hu_Cz.P	9	8	1
Hu+Cz 2 P	Hu_Cz.P	10	8	1
Hu+Cz 2 P	Hu_Cz.P	11	24	1
Hu+Cz 2 P	Hu_Cz.P	12	24	1
YPD 3 W	YPD.W	1	1	1
YPD 3 W	YPD.W	2	2	1
YPD 3 W	YPD.W	3	4	1
YPD 3 W	YPD.W	4	24	1
YPD 3 W	YPD.W	5	48	0
YPD 3 W	YPD.W	6	48	0
YPD 3 W	YPD.W	7	48	0
YPD 3 W	YPD.W	8	48	0
YPD 3 W	YPD.W	9	48	0
YPD 3 W	YPD.W	10	48	0
YPD 3 W	YPD.W	11	48	0
YPD 3 W	YPD.W	12	48	0
Hu 3 P	Hu.P	1	2	1
Hu 3 P	Hu.P	2	2	1
Hu 3 P	Hu.P	3	4	1
Hu 3 P	Hu.P	4	8	1
Hu 3 P	Hu.P	5	8	1
Hu 3 P	Hu.P	6	8	1
Hu 3 P	Hu.P	7	8	1
Hu 3 P	Hu.P	8	8	1
Hu 3 P	Hu.P	9	24	1
Hu 3 P	Hu.P	10	24	1
Hu 3 P	Hu.P	11	48	0
Hu 3 P	Hu.P	12	48	0
Cz 3 P	Cz.P	1	1	1
Cz 3 P	Cz.P	2	1	1
Cz 3 P	Cz.P	3	2	1
Cz 3 P	Cz.P	4	4	1
Cz 3 P	Cz.P	5	8	1
Cz 3 P	Cz.P	6	8	1
Cz 3 P	Cz.P	7	8	1
Cz 3 P	Cz.P	8	8	1
Cz 3 P	Cz.P	9	8	1
Cz 3 P	Cz.P	10	8	1
Cz 3 P	Cz.P	11	32	1
Cz 3 P	Cz.P	12	48	0
Hu+Cz 3 P	Hu_Cz.P	1	2	1
Hu+Cz 3 P	Hu_Cz.P	2	4	1
Hu+Cz 3 P	Hu_Cz.P	3	4	1
Hu+Cz 3 P	Hu_Cz.P	4	8	1
Hu+Cz 3 P	Hu_Cz.P	5	8	1
Hu+Cz 3 P	Hu_Cz.P	6	8	1
Hu+Cz 3 P	Hu_Cz.P	7	8	1
Hu+Cz 3 P	Hu_Cz.P	8	8	1
Hu+Cz 3 P	Hu_Cz.P	9	8	1
Hu+Cz 3 P	Hu_Cz.P	10	24	1
Hu+Cz 3 P	Hu_Cz.P	11	24	1
Hu+Cz 3 P	Hu_Cz.P	12	32	1
YPD 4 W	YPD.W	1	48	1
YPD 4 W	YPD.W	2	48	0
YPD 4 W	YPD.W	3	48	0
YPD 4 W	YPD.W	4	48	0
YPD 4 W	YPD.W	5	48	0
YPD 4 W	YPD.W	6	48	0
YPD 4 W	YPD.W	7	48	0
YPD 4 W	YPD.W	8	48	0
YPD 4 W	YPD.W	9	48	0
YPD 4 W	YPD.W	10	48	0
YPD 4 W	YPD.W	11	48	0
YPD 4 W	YPD.W	12	48	0
Hu 4 P	Hu.P	1	4	1
Hu 4 P	Hu.P	2	4	1
Hu 4 P	Hu.P	3	4	1
Hu 4 P	Hu.P	4	4	1
Hu 4 P	Hu.P	5	4	1
Hu 4 P	Hu.P	6	4	1
Hu 4 P	Hu.P	7	8	1
Hu 4 P	Hu.P	8	24	1
Hu 4 P	Hu.P	9	24	1
Hu 4 P	Hu.P	10	24	1
Hu 4 P	Hu.P	11	48	1
Hu 4 P	Hu.P	12	48	0
Cz 4 P	Cz.P	1	1	1
Cz 4 P	Cz.P	2	2	1
Cz 4 P	Cz.P	3	2	1
Cz 4 P	Cz.P	4	2	1
Cz 4 P	Cz.P	5	4	1
Cz 4 P	Cz.P	6	8	1
Cz 4 P	Cz.P	7	8	1
Cz 4 P	Cz.P	8	24	1
Cz 4 P	Cz.P	9	24	1
Cz 4 P	Cz.P	10	24	1
Cz 4 P	Cz.P	11	32	1
Cz 4 P	Cz.P	12	48	0
Hu+Cz 4 P	Hu_Cz.P	1	4	1
Hu+Cz 4 P	Hu_Cz.P	2	4	1
Hu+Cz 4 P	Hu_Cz.P	3	4	1
Hu+Cz 4 P	Hu_Cz.P	4	4	1
Hu+Cz 4 P	Hu_Cz.P	5	8	1
Hu+Cz 4 P	Hu_Cz.P	6	8	1
Hu+Cz 4 P	Hu_Cz.P	7	8	1
Hu+Cz 4 P	Hu_Cz.P	8	8	1
Hu+Cz 4 P	Hu_Cz.P	9	24	1
Hu+Cz 4 P	Hu_Cz.P	10	24	1
Hu+Cz 4 P	Hu_Cz.P	11	48	0
Hu+Cz 4 P	Hu_Cz.P	12	48	0
YPD 5 W	YPD.W	1	48	0
YPD 5 W	YPD.W	2	48	0
YPD 5 W	YPD.W	3	48	0
YPD 5 W	YPD.W	4	48	0
YPD 5 W	YPD.W	5	48	0
YPD 5 W	YPD.W	6	48	0
YPD 5 W	YPD.W	7	48	0
YPD 5 W	YPD.W	8	48	0
YPD 5 W	YPD.W	9	48	0
YPD 5 W	YPD.W	10	48	0
YPD 5 W	YPD.W	11	48	0
YPD 5 W	YPD.W	12	48	0
Hu 5 P	Hu.P	1	2	1
Hu 5 P	Hu.P	2	4	1
Hu 5 P	Hu.P	3	4	1
Hu 5 P	Hu.P	4	8	1
Hu 5 P	Hu.P	5	8	1
Hu 5 P	Hu.P	6	8	1
Hu 5 P	Hu.P	7	24	1
Hu 5 P	Hu.P	8	24	1
Hu 5 P	Hu.P	9	24	1
Hu 5 P	Hu.P	10	24	1
Hu 5 P	Hu.P	11	24	1
Hu 5 P	Hu.P	12	48	0
Cz 5 P	Cz.P	1	2	1
Cz 5 P	Cz.P	2	4	1
Cz 5 P	Cz.P	3	4	1
Cz 5 P	Cz.P	4	8	1
Cz 5 P	Cz.P	5	8	1
Cz 5 P	Cz.P	6	8	1
Cz 5 P	Cz.P	7	8	1
Cz 5 P	Cz.P	8	8	1
Cz 5 P	Cz.P	9	24	1
Cz 5 P	Cz.P	10	24	1
Cz 5 P	Cz.P	11	48	0
Cz 5 P	Cz.P	12	48	0
Hu+Cz 5 P	Hu_Cz.P	1	2	1
Hu+Cz 5 P	Hu_Cz.P	2	4	1
Hu+Cz 5 P	Hu_Cz.P	3	4	1
Hu+Cz 5 P	Hu_Cz.P	4	4	1
Hu+Cz 5 P	Hu_Cz.P	5	4	1
Hu+Cz 5 P	Hu_Cz.P	6	4	1
Hu+Cz 5 P	Hu_Cz.P	7	24	1
Hu+Cz 5 P	Hu_Cz.P	8	24	1
Hu+Cz 5 P	Hu_Cz.P	9	24	1
Hu+Cz 5 P	Hu_Cz.P	10	24	1
Hu+Cz 5 P	Hu_Cz.P	11	24	1
Hu+Cz 5 P	Hu_Cz.P	12	48	0

## Sheet: WM cyantraniliprole
ID	Treatment	Fly id	death	status
YPD 1 W	YPD.W	1	48	0
YPD 1 W	YPD.W	2	48	0
YPD 1 W	YPD.W	3	48	0
YPD 1 W	YPD.W	4	48	0
YPD 1 W	YPD.W	5	48	0
YPD 1 W	YPD.W	6	48	0
YPD 1 W	YPD.W	7	48	0
YPD 1 W	YPD.W	8	48	0
YPD 1 W	YPD.W	9	48	0
YPD 1 W	YPD.W	10	48	0
YPD 1 W	YPD.W	11	48	0
YPD 1 W	YPD.W	12	48	0
Hu 1 P	Hu.P	1	1	1
Hu 1 P	Hu.P	2	2	1
Hu 1 P	Hu.P	3	4	1
Hu 1 P	Hu.P	4	4	1
Hu 1 P	Hu.P	5	8	1
Hu 1 P	Hu.P	6	8	1
Hu 1 P	Hu.P	7	24	1
Hu 1 P	Hu.P	8	24	1
Hu 1 P	Hu.P	9	24	1
Hu 1 P	Hu.P	10	24	1
Hu 1 P	Hu.P	11	24	1
Hu 1 P	Hu.P	12	24	1
Cz 1 P	Cz.P	1	1	1
Cz 1 P	Cz.P	2	1	1
Cz 1 P	Cz.P	3	2	1
Cz 1 P	Cz.P	4	2	1
Cz 1 P	Cz.P	5	2	1
Cz 1 P	Cz.P	6	2	1
Cz 1 P	Cz.P	7	4	1
Cz 1 P	Cz.P	8	8	1
Cz 1 P	Cz.P	9	24	1
Cz 1 P	Cz.P	10	24	1
Cz 1 P	Cz.P	11	24	1
Cz 1 P	Cz.P	12	48	0
Hu+Cz 1 P	Hu_Cz.P	1	1	1
Hu+Cz 1 P	Hu_Cz.P	2	1	1
Hu+Cz 1 P	Hu_Cz.P	3	2	1
Hu+Cz 1 P	Hu_Cz.P	4	4	1
Hu+Cz 1 P	Hu_Cz.P	5	4	1
Hu+Cz 1 P	Hu_Cz.P	6	8	1
Hu+Cz 1 P	Hu_Cz.P	7	24	1
Hu+Cz 1 P	Hu_Cz.P	8	24	1
Hu+Cz 1 P	Hu_Cz.P	9	24	1
Hu+Cz 1 P	Hu_Cz.P	10	24	1
Hu+Cz 1 P	Hu_Cz.P	11	24	1
Hu+Cz 1 P	Hu_Cz.P	12	24	1
YPD 2 W	YPD.W	1	1	1
YPD 2 W	YPD.W	2	48	0
YPD 2 W	YPD.W	3	48	0
YPD 2 W	YPD.W	4	48	0
YPD 2 W	YPD.W	5	48	0
YPD 2 W	YPD.W	6	48	0
YPD 2 W	YPD.W	7	48	0
YPD 2 W	YPD.W	8	48	0
YPD 2 W	YPD.W	9	48	0
YPD 2 W	YPD.W	10	48	0
YPD 2 W	YPD.W	11	48	0
YPD 2 W	YPD.W	12	48	0
Hu 2 P	Hu.P	1	1	1
Hu 2 P	Hu.P	2	1	1
Hu 2 P	Hu.P	3	2	1
Hu 2 P	Hu.P	4	2	1
Hu 2 P	Hu.P	5	4	1
Hu 2 P	Hu.P	6	4	1
Hu 2 P	Hu.P	7	4	1
Hu 2 P	Hu.P	8	8	1
Hu 2 P	Hu.P	9	8	1
Hu 2 P	Hu.P	10	24	1
Hu 2 P	Hu.P	11	24	1
Hu 2 P	Hu.P	12	24	1
Cz 2 P	Cz.P	1	1	1
Cz 2 P	Cz.P	2	2	1
Cz 2 P	Cz.P	3	4	1
Cz 2 P	Cz.P	4	4	1
Cz 2 P	Cz.P	5	8	1
Cz 2 P	Cz.P	6	8	1
Cz 2 P	Cz.P	7	8	1
Cz 2 P	Cz.P	8	8	1
Cz 2 P	Cz.P	9	8	1
Cz 2 P	Cz.P	10	24	1
Cz 2 P	Cz.P	11	24	1
Cz 2 P	Cz.P	12	24	1
Hu+Cz 2 P	Hu_Cz.P	1	1	1
Hu+Cz 2 P	Hu_Cz.P	2	1	1
Hu+Cz 2 P	Hu_Cz.P	3	2	1
Hu+Cz 2 P	Hu_Cz.P	4	2	1
Hu+Cz 2 P	Hu_Cz.P	5	2	1
Hu+Cz 2 P	Hu_Cz.P	6	2	1
Hu+Cz 2 P	Hu_Cz.P	7	4	1
Hu+Cz 2 P	Hu_Cz.P	8	4	1
Hu+Cz 2 P	Hu_Cz.P	9	4	1
Hu+Cz 2 P	Hu_Cz.P	10	24	1
Hu+Cz 2 P	Hu_Cz.P	11	24	1
Hu+Cz 2 P	Hu_Cz.P	12	48	0
YPD 3 W	YPD.W	1	48	0
YPD 3 W	YPD.W	2	48	0
YPD 3 W	YPD.W	3	48	0
YPD 3 W	YPD.W	4	48	0
YPD 3 W	YPD.W	5	48	0
YPD 3 W	YPD.W	6	48	0
YPD 3 W	YPD.W	7	48	0
YPD 3 W	YPD.W	8	48	0
YPD 3 W	YPD.W	9	48	0
YPD 3 W	YPD.W	10	48	0
YPD 3 W	YPD.W	11	48	0
YPD 3 W	YPD.W	12	48	0
Hu 3 P	Hu.P	1	1	1
Hu 3 P	Hu.P	2	2	1
Hu 3 P	Hu.P	3	2	1
Hu 3 P	Hu.P	4	2	1
Hu 3 P	Hu.P	5	4	1
Hu 3 P	Hu.P	6	8	1
Hu 3 P	Hu.P	7	8	1
Hu 3 P	Hu.P	8	24	1
Hu 3 P	Hu.P	9	24	1
Hu 3 P	Hu.P	10	24	1
Hu 3 P	Hu.P	11	48	0
Hu 3 P	Hu.P	12	48	0
Cz 3 P	Cz.P	1	1	1
Cz 3 P	Cz.P	2	1	1
Cz 3 P	Cz.P	3	2	1
Cz 3 P	Cz.P	4	2	1
Cz 3 P	Cz.P	5	2	1
Cz 3 P	Cz.P	6	2	1
Cz 3 P	Cz.P	7	2	1
Cz 3 P	Cz.P	8	4	1
Cz 3 P	Cz.P	9	8	1
Cz 3 P	Cz.P	10	8	1
Cz 3 P	Cz.P	11	48	1
Cz 3 P	Cz.P	12	48	0
Hu+Cz 3 P	Hu_Cz.P	1	2	1
Hu+Cz 3 P	Hu_Cz.P	2	2	1
Hu+Cz 3 P	Hu_Cz.P	3	2	1
Hu+Cz 3 P	Hu_Cz.P	4	2	1
Hu+Cz 3 P	Hu_Cz.P	5	4	1
Hu+Cz 3 P	Hu_Cz.P	6	4	1
Hu+Cz 3 P	Hu_Cz.P	7	8	1
Hu+Cz 3 P	Hu_Cz.P	8	24	1
Hu+Cz 3 P	Hu_Cz.P	9	24	1
Hu+Cz 3 P	Hu_Cz.P	10	24	1
Hu+Cz 3 P	Hu_Cz.P	11	48	0
YPD 4 W	YPD.W	1	1	1
YPD 4 W	YPD.W	2	48	0
YPD 4 W	YPD.W	3	48	0
YPD 4 W	YPD.W	4	48	0
YPD 4 W	YPD.W	5	48	0
YPD 4 W	YPD.W	6	48	0
YPD 4 W	YPD.W	7	48	0
YPD 4 W	YPD.W	8	48	0
YPD 4 W	YPD.W	9	48	0
YPD 4 W	YPD.W	10	48	0
YPD 4 W	YPD.W	11	48	0
YPD 4 W	YPD.W	12	48	0
Hu 4 P	Hu.P	1	1	1
Hu 4 P	Hu.P	2	1	1
Hu 4 P	Hu.P	3	4	1
Hu 4 P	Hu.P	4	4	1
Hu 4 P	Hu.P	5	8	1
Hu 4 P	Hu.P	6	24	1
Hu 4 P	Hu.P	7	24	1
Hu 4 P	Hu.P	8	24	1
Hu 4 P	Hu.P	9	24	1
Hu 4 P	Hu.P	10	24	1
Hu 4 P	Hu.P	11	24	1
Hu 4 P	Hu.P	12	48	1
Cz 4 P	Cz.P	1	1	1
Cz 4 P	Cz.P	2	2	1
Cz 4 P	Cz.P	3	2	1
Cz 4 P	Cz.P	4	2	1
Cz 4 P	Cz.P	5	2	1
Cz 4 P	Cz.P	6	2	1
Cz 4 P	Cz.P	7	4	1
Cz 4 P	Cz.P	8	24	1
Cz 4 P	Cz.P	9	24	1
Cz 4 P	Cz.P	10	24	1
Cz 4 P	Cz.P	11	24	1
Cz 4 P	Cz.P	12	48	0
Hu+Cz 4 P	Hu_Cz.P	1	2	1
Hu+Cz 4 P	Hu_Cz.P	2	4	1
Hu+Cz 4 P	Hu_Cz.P	3	4	1
Hu+Cz 4 P	Hu_Cz.P	4	8	1
Hu+Cz 4 P	Hu_Cz.P	5	8	1
Hu+Cz 4 P	Hu_Cz.P	6	24	1
Hu+Cz 4 P	Hu_Cz.P	7	24	1
Hu+Cz 4 P	Hu_Cz.P	8	24	1
Hu+Cz 4 P	Hu_Cz.P	9	24	1
Hu+Cz 4 P	Hu_Cz.P	10	24	1
Hu+Cz 4 P	Hu_Cz.P	11	48	1
Hu+Cz 4 P	Hu_Cz.P	12	48	0
YPD 5 W	YPD.W	1	8	1
YPD 5 W	YPD.W	2	48	1
YPD 5 W	YPD.W	3	48	0
YPD 5 W	YPD.W	4	48	0
YPD 5 W	YPD.W	5	48	0
YPD 5 W	YPD.W	6	48	0
YPD 5 W	YPD.W	7	48	0
YPD 5 W	YPD.W	8	48	0
YPD 5 W	YPD.W	9	48	0
YPD 5 W	YPD.W	10	48	0
YPD 5 W	YPD.W	11	48	0
YPD 5 W	YPD.W	12	48	0
Hu 5 P	Hu.P	1	1	1
Hu 5 P	Hu.P	2	1	1
Hu 5 P	Hu.P	3	1	1
Hu 5 P	Hu.P	4	2	1
Hu 5 P	Hu.P	5	4	1
Hu 5 P	Hu.P	6	8	1
Hu 5 P	Hu.P	7	8	1
Hu 5 P	Hu.P	8	8	1
Hu 5 P	Hu.P	9	24	1
Hu 5 P	Hu.P	10	24	1
Hu 5 P	Hu.P	11	48	1
Hu 5 P	Hu.P	12	48	0
Cz 5 P	Cz.P	1	1	1
Cz 5 P	Cz.P	2	1	1
Cz 5 P	Cz.P	3	1	1
Cz 5 P	Cz.P	4	2	1
Cz 5 P	Cz.P	5	2	1
Cz 5 P	Cz.P	6	4	1
Cz 5 P	Cz.P	7	4	1
Cz 5 P	Cz.P	8	8	1
Cz 5 P	Cz.P	9	8	1
Cz 5 P	Cz.P	10	24	1
Cz 5 P	Cz.P	11	24	1
Cz 5 P	Cz.P	12	48	0
Hu+Cz 5 P	Hu_Cz.P	1	1	1
Hu+Cz 5 P	Hu_Cz.P	2	2	1
Hu+Cz 5 P	Hu_Cz.P	3	2	1
Hu+Cz 5 P	Hu_Cz.P	4	2	1
Hu+Cz 5 P	Hu_Cz.P	5	4	1
Hu+Cz 5 P	Hu_Cz.P	6	8	1
Hu+Cz 5 P	Hu_Cz.P	7	8	1
Hu+Cz 5 P	Hu_Cz.P	8	24	1
Hu+Cz 5 P	Hu_Cz.P	9	24	1
Hu+Cz 5 P	Hu_Cz.P	10	24	1
Hu+Cz 5 P	Hu_Cz.P	11	24	1
Hu+Cz 5 P	Hu_Cz.P	12	24	1

## Sheet: WM lambda-cyhalothrin
ID	Treatment	Fly id	death	status
YPD 1 W	YPD.W	1	1	1
YPD 1 W	YPD.W	2	48	0
YPD 1 W	YPD.W	3	48	0
YPD 1 W	YPD.W	4	48	0
YPD 1 W	YPD.W	5	48	0
YPD 1 W	YPD.W	6	48	0
YPD 1 W	YPD.W	7	48	0
YPD 1 W	YPD.W	8	48	0
YPD 1 W	YPD.W	9	48	0
YPD 1 W	YPD.W	10	48	0
YPD 1 W	YPD.W	11	48	0
YPD 1 W	YPD.W	12	48	0
Hu 1 P	Hu.P	1	1	1
Hu 1 P	Hu.P	2	1	1
Hu 1 P	Hu.P	3	2	1
Hu 1 P	Hu.P	4	2	1
Hu 1 P	Hu.P	5	4	1
Hu 1 P	Hu.P	6	4	1
Hu 1 P	Hu.P	7	8	1
Hu 1 P	Hu.P	8	48	0
Hu 1 P	Hu.P	9	48	0
Hu 1 P	Hu.P	10	48	0
Hu 1 P	Hu.P	11	48	0
Hu 1 P	Hu.P	12	48	0
Cz 1 P	Cz.P	1	1	1
Cz 1 P	Cz.P	2	1	1
Cz 1 P	Cz.P	3	4	1
Cz 1 P	Cz.P	4	4	1
Cz 1 P	Cz.P	5	4	1
Cz 1 P	Cz.P	6	8	1
Cz 1 P	Cz.P	7	8	1
Cz 1 P	Cz.P	8	8	1
Cz 1 P	Cz.P	9	24	1
Cz 1 P	Cz.P	10	32	1
Cz 1 P	Cz.P	11	48	0
Cz 1 P	Cz.P	12	48	0
Hu+Cz 1 P	Hu_Cz.P	1	1	1
Hu+Cz 1 P	Hu_Cz.P	2	1	1
Hu+Cz 1 P	Hu_Cz.P	3	2	1
Hu+Cz 1 P	Hu_Cz.P	4	2	1
Hu+Cz 1 P	Hu_Cz.P	5	2	1
Hu+Cz 1 P	Hu_Cz.P	6	4	1
Hu+Cz 1 P	Hu_Cz.P	7	8	1
Hu+Cz 1 P	Hu_Cz.P	8	8	1
Hu+Cz 1 P	Hu_Cz.P	9	8	1
Hu+Cz 1 P	Hu_Cz.P	10	24	1
Hu+Cz 1 P	Hu_Cz.P	11	32	1
Hu+Cz 1 P	Hu_Cz.P	12	48	0
YPD 2 W	YPD.W	1	48	0
YPD 2 W	YPD.W	2	48	0
YPD 2 W	YPD.W	3	48	0
YPD 2 W	YPD.W	4	48	0
YPD 2 W	YPD.W	5	48	0
YPD 2 W	YPD.W	6	48	0
YPD 2 W	YPD.W	7	48	0
YPD 2 W	YPD.W	8	48	0
YPD 2 W	YPD.W	9	48	0
YPD 2 W	YPD.W	10	48	0
YPD 2 W	YPD.W	11	48	0
YPD 2 W	YPD.W	12	48	0
Hu 2 P	Hu.P	1	1	1
Hu 2 P	Hu.P	2	1	1
Hu 2 P	Hu.P	3	2	1
Hu 2 P	Hu.P	4	2	1
Hu 2 P	Hu.P	5	2	1
Hu 2 P	Hu.P	6	4	1
Hu 2 P	Hu.P	7	4	1
Hu 2 P	Hu.P	8	4	1
Hu 2 P	Hu.P	9	4	1
Hu 2 P	Hu.P	10	24	1
Hu 2 P	Hu.P	11	24	1
Hu 2 P	Hu.P	12	48	0
Cz 2 P	Cz.P	1	1	1
Cz 2 P	Cz.P	2	1	1
Cz 2 P	Cz.P	3	1	1
Cz 2 P	Cz.P	4	2	1
Cz 2 P	Cz.P	5	4	1
Cz 2 P	Cz.P	6	8	1
Cz 2 P	Cz.P	7	8	1
Cz 2 P	Cz.P	8	24	1
Cz 2 P	Cz.P	9	32	1
Cz 2 P	Cz.P	10	48	1
Cz 2 P	Cz.P	11	48	0
Cz 2 P	Cz.P	12	48	0
Hu+Cz 2 P	Hu_Cz.P	1	2	1
Hu+Cz 2 P	Hu_Cz.P	2	2	1
Hu+Cz 2 P	Hu_Cz.P	3	4	1
Hu+Cz 2 P	Hu_Cz.P	4	4	1
Hu+Cz 2 P	Hu_Cz.P	5	24	1
Hu+Cz 2 P	Hu_Cz.P	6	24	1
Hu+Cz 2 P	Hu_Cz.P	7	24	1
Hu+Cz 2 P	Hu_Cz.P	8	32	1
Hu+Cz 2 P	Hu_Cz.P	9	48	1
Hu+Cz 2 P	Hu_Cz.P	10	48	1
Hu+Cz 2 P	Hu_Cz.P	11	48	0
Hu+Cz 2 P	Hu_Cz.P	12	48	0
YPD 3 W	YPD.W	1	48	0
YPD 3 W	YPD.W	2	48	0
YPD 3 W	YPD.W	3	48	0
YPD 3 W	YPD.W	4	48	0
YPD 3 W	YPD.W	5	48	0
YPD 3 W	YPD.W	6	48	0
YPD 3 W	YPD.W	7	48	0
YPD 3 W	YPD.W	8	48	0
YPD 3 W	YPD.W	9	48	0
YPD 3 W	YPD.W	10	48	0
YPD 3 W	YPD.W	11	48	0
YPD 3 W	YPD.W	12	48	0
Hu 3 P	Hu.P	1	1	1
Hu 3 P	Hu.P	2	1	1
Hu 3 P	Hu.P	3	2	1
Hu 3 P	Hu.P	4	4	1
Hu 3 P	Hu.P	5	4	1
Hu 3 P	Hu.P	6	8	1
Hu 3 P	Hu.P	7	8	1
Hu 3 P	Hu.P	8	24	1
Hu 3 P	Hu.P	9	24	1
Hu 3 P	Hu.P	10	48	0
Hu 3 P	Hu.P	11	48	0
Hu 3 P	Hu.P	12	48	0
Cz 3 P	Cz.P	1	1	1
Cz 3 P	Cz.P	2	1	1
Cz 3 P	Cz.P	3	2	1
Cz 3 P	Cz.P	4	4	1
Cz 3 P	Cz.P	5	4	1
Cz 3 P	Cz.P	6	24	1
Cz 3 P	Cz.P	7	48	1
Cz 3 P	Cz.P	8	48	0
Cz 3 P	Cz.P	9	48	0
Cz 3 P	Cz.P	10	48	0
Cz 3 P	Cz.P	11	48	0
Cz 3 P	Cz.P	12	48	0
Hu+Cz 3 P	Hu_Cz.P	1	1	1
Hu+Cz 3 P	Hu_Cz.P	2	2	1
Hu+Cz 3 P	Hu_Cz.P	3	2	1
Hu+Cz 3 P	Hu_Cz.P	4	2	1
Hu+Cz 3 P	Hu_Cz.P	5	2	1
Hu+Cz 3 P	Hu_Cz.P	6	2	1
Hu+Cz 3 P	Hu_Cz.P	7	4	1
Hu+Cz 3 P	Hu_Cz.P	8	4	1
Hu+Cz 3 P	Hu_Cz.P	9	4	1
Hu+Cz 3 P	Hu_Cz.P	10	4	1
Hu+Cz 3 P	Hu_Cz.P	11	48	0
Hu+Cz 3 P	Hu_Cz.P	12	48	0
YPD 4 W	YPD.W	1	1	1
YPD 4 W	YPD.W	2	48	0
YPD 4 W	YPD.W	3	48	0
YPD 4 W	YPD.W	4	48	0
YPD 4 W	YPD.W	5	48	0
YPD 4 W	YPD.W	6	48	0
YPD 4 W	YPD.W	7	48	0
YPD 4 W	YPD.W	8	48	0
YPD 4 W	YPD.W	9	48	0
YPD 4 W	YPD.W	10	48	0
YPD 4 W	YPD.W	11	48	0
YPD 4 W	YPD.W	12	48	0
Hu 4 P	Hu.P	1	1	1
Hu 4 P	Hu.P	2	2	1
Hu 4 P	Hu.P	3	8	1
Hu 4 P	Hu.P	4	8	1
Hu 4 P	Hu.P	5	24	1
Hu 4 P	Hu.P	6	24	1
Hu 4 P	Hu.P	7	24	1
Hu 4 P	Hu.P	8	48	1
Hu 4 P	Hu.P	9	48	0
Hu 4 P	Hu.P	10	48	0
Hu 4 P	Hu.P	11	48	0
Hu 4 P	Hu.P	12	48	0
Cz 4 P	Cz.P	1	1	1
Cz 4 P	Cz.P	2	1	1
Cz 4 P	Cz.P	3	1	1
Cz 4 P	Cz.P	4	2	1
Cz 4 P	Cz.P	5	2	1
Cz 4 P	Cz.P	6	8	1
Cz 4 P	Cz.P	7	24	1
Cz 4 P	Cz.P	8	48	1
Cz 4 P	Cz.P	9	48	1
Cz 4 P	Cz.P	10	48	0
Cz 4 P	Cz.P	11	48	0
Cz 4 P	Cz.P	12	48	0
Hu+Cz 4 P	Hu_Cz.P	1	1	1
Hu+Cz 4 P	Hu_Cz.P	2	2	1
Hu+Cz 4 P	Hu_Cz.P	3	2	1
Hu+Cz 4 P	Hu_Cz.P	4	2	1
Hu+Cz 4 P	Hu_Cz.P	5	2	1
Hu+Cz 4 P	Hu_Cz.P	6	4	1
Hu+Cz 4 P	Hu_Cz.P	7	4	1
Hu+Cz 4 P	Hu_Cz.P	8	8	1
Hu+Cz 4 P	Hu_Cz.P	9	48	1
Hu+Cz 4 P	Hu_Cz.P	10	48	1
Hu+Cz 4 P	Hu_Cz.P	11	48	1
Hu+Cz 4 P	Hu_Cz.P	12	48	1
YPD 5 W	YPD.W	1	48	0
YPD 5 W	YPD.W	2	48	0
YPD 5 W	YPD.W	3	48	0
YPD 5 W	YPD.W	4	48	0
YPD 5 W	YPD.W	5	48	0
YPD 5 W	YPD.W	6	48	0
YPD 5 W	YPD.W	7	48	0
YPD 5 W	YPD.W	8	48	0
YPD 5 W	YPD.W	9	48	0
YPD 5 W	YPD.W	10	48	0
YPD 5 W	YPD.W	11	48	0
YPD 5 W	YPD.W	12	48	0
Hu 5 P	Hu.P	1	1	1
Hu 5 P	Hu.P	2	1	1
Hu 5 P	Hu.P	3	2	1
Hu 5 P	Hu.P	4	4	1
Hu 5 P	Hu.P	5	4	1
Hu 5 P	Hu.P	6	8	1
Hu 5 P	Hu.P	7	24	1
Hu 5 P	Hu.P	8	48	0
Hu 5 P	Hu.P	9	48	0
Hu 5 P	Hu.P	10	48	0
Hu 5 P	Hu.P	11	48	0
Hu 5 P	Hu.P	12	48	0
Cz 5 P	Cz.P	1	1	1
Cz 5 P	Cz.P	2	1	1
Cz 5 P	Cz.P	3	1	1
Cz 5 P	Cz.P	4	2	1
Cz 5 P	Cz.P	5	2	1
Cz 5 P	Cz.P	6	2	1
Cz 5 P	Cz.P	7	4	1
Cz 5 P	Cz.P	8	8	1
Cz 5 P	Cz.P	9	24	1
Cz 5 P	Cz.P	10	24	1
Cz 5 P	Cz.P	11	24	1
Cz 5 P	Cz.P	12	48	0
Hu+Cz 5 P	Hu_Cz.P	1	1	1
Hu+Cz 5 P	Hu_Cz.P	2	1	1
Hu+Cz 5 P	Hu_Cz.P	3	1	1
Hu+Cz 5 P	Hu_Cz.P	4	2	1
Hu+Cz 5 P	Hu_Cz.P	5	4	1
Hu+Cz 5 P	Hu_Cz.P	6	4	1
Hu+Cz 5 P	Hu_Cz.P	7	4	1
Hu+Cz 5 P	Hu_Cz.P	8	4	1
Hu+Cz 5 P	Hu_Cz.P	9	4	1
Hu+Cz 5 P	Hu_Cz.P	10	24	1
Hu+Cz 5 P	Hu_Cz.P	11	24	1
Hu+Cz 5 P	Hu_Cz.P	12	48	1

## Sheet: SM eggs
Treatment	Experiment	Eggs
W.W	1	24		1=spinosad
W.P	1	2		2=lambda-cyhalothrin
YPD.W	1	33		3=cyantraniliprole
YPD.P	1	1
Combi.P	1	0
Hu.P	1	12
Mp.P	1	0
Cz.P	1	1
Mp_Hu.P	1	0
Hu_Cz.P	1	2
W.W	1	0
W.P	1	4
YPD.W	1	4
YPD.P	1	0
Combi.P	1	10
Hu.P	1	9
Mp.P	1	6
Cz.P	1	0
Mp_Hu.P	1	0
Hu_Cz.P	1	0
W.W	1	2
W.P	1	0
YPD.W	1	0
YPD.P	1	0
Combi.P	1	0
Hu.P	1	14
Mp.P	1	1
Cz.P	1	3
Mp_Hu.P	1	0
Hu_Cz.P	1	0
W.W	1	1
W.P	1	1
YPD.W	1	3
YPD.P	1	0
Combi.P	1	0
Hu.P	1	22
Mp.P	1	0
Cz.P	1	0
Mp_Hu.P	1	1
Hu_Cz.P	1	0
W.W	1	15
W.P	1	6
YPD.W	1	0
YPD.P	1	0
Combi.P	1	0
Hu.P	1	1
Mp.P	1	2
Cz.P	1	0
Mp_Hu.P	1	1
Hu_Cz.P	1	0
W.W	2	28
W.P	2	1
YPD.W	2	1
YPD.P	2	1
Combi.P	2	0
Hu.P	2	0
Mp.P	2	1
Cz.P	2	1
Mp_Hu.P	2	26
Hu_Cz.P	2	1
W.W	2	1
W.P	2	4
YPD.W	2	10
YPD.P	2	0
Combi.P	2	0
Hu.P	2	0
Mp.P	2	1
Cz.P	2	0
Mp_Hu.P	2	0
Hu_Cz.P	2	4
W.W	2	19
W.P	2	0
YPD.W	2	2
YPD.P	2	0
Combi.P	2	0
Hu.P	2	0
Mp.P	2	0
Cz.P	2	0
Mp_Hu.P	2	0
Hu_Cz.P	2	0
W.W	2	0
W.P	2	0
YPD.W	2	4
YPD.P	2	3
Combi.P	2	2
Hu.P	2	0
Mp.P	2	0
Cz.P	2	0
Mp_Hu.P	2	0
Hu_Cz.P	2	1
W.W	2	4
W.P	2	2
YPD.W	2	12
YPD.P	2	3
Combi.P	2	0
Hu.P	2	2
Mp.P	2	0
Cz.P	2	0
Mp_Hu.P	2	0
Hu_Cz.P	2	3
W.W	3	39
W.P	3	8
YPD.W	3	26
YPD.P	3	1
Combi.P	3	0
Hu.P	3	2
Mp.P	3	0
Cz.P	3	1
Mp_Hu.P	3	1
Hu_Cz.P	3	1
W.W	3	3
W.P	3	0
YPD.W	3	32
YPD.P	3	0
Combi.P	3	0
Hu.P	3	0
Mp.P	3	0
Cz.P	3	0
Mp_Hu.P	3	0
Hu_Cz.P	3	0
W.W	3	2
W.P	3	1
YPD.W	3	37
YPD.P	3	0
Combi.P	3	0
Hu.P	3	0
Mp.P	3	0
Cz.P	3	0
Mp_Hu.P	3	0
Hu_Cz.P	3	0
W.W	3	35
W.P	3	12
YPD.W	3	4
YPD.P	3	1
Combi.P	3	0
Hu.P	3	0
Mp.P	3	0
Cz.P	3	0
Mp_Hu.P	3	0
Hu_Cz.P	3	0
W.W	3	27
W.P	3	3
YPD.W	3	15
YPD.P	3	0
Combi.P	3	0
Hu.P	3	0
Mp.P	3	0
Cz.P	3	0
Mp_Hu.P	3	1
Hu_Cz.P	3	1
